# Supplementary material for: Fungal community profiles in agricultural soils of a long-term field trial under different tillage, fertilization and crop rotation conditions analyzed by high-throughput ITS-amplicon sequencing
Source: PLoS One. 2018 Apr 5;13(4):e0195345. doi: 10.1371/journal.pone.0195345 (PMC5886558; doi:10.1371/journal.pone.0195345)
Supplement: S6 Table — (XLS) [file pone.0195345.s006.xls]

## Sheet: Tabelle1
OTU	Taxonomic classification	WW1_MP_int_R1	WW1_MP_int_R2	WW1_MP_int_R3	WW1_MP_int_R4	WW1_MP_ext_R1	WW1_MP_ext_R2	WW1_MP_ext_R3	WW1_MP_ext_R4	WW1_CT_int_R1	WW1_CT_int_R2	WW1_CT_int_R3	WW1_CT_int_R4	WW1_CT_ext_R1	WW1_CT_ext_R2	WW1_CT_ext_R3	WW1_CT_ext_R4	WW2_MP_int_R1	WW2_MP_int_R2	WW2_MP_int_R3	WW2_MP_int_R4	WW2_MP_ext_R1	WW2_MP_ext_R2	WW2_MP_ext_R3	WW2_MP_ext_R4	WW2_CT_int_R1	WW2_CT_int_R2	WW2_CT_int_R3	WW2_CT_int_R4	WW2_CT_ext_R1	WW2_CT_ext_R2	WW2_CT_ext_R3	WW2_CT_ext_R4
OTU_1	G_Pochonia	0.8742	0.6103	0.6964	0.4560	0.9426	0.5289	0.7017	0.4232	0.4589	0.4434	0.2912	0.4249	0.1632	0.1568	0.2855	2.2471	0.3595	0.1526	0.3131	0.4676	0.3274	0.1149	0.1839	0.2759	0.2402	0.3442	0.3479	0.6203	0.2031	0.4277	0.5151	0.2918
OTU_2	G_Tetracladium	1.5718	1.6246	1.5549	1.4394	2.3721	1.8812	1.1809	1.1010	3.6520	2.8317	2.5678	3.2137	4.0206	3.4298	3.2944	2.5671	0.5660	3.0140	0.5255	0.7413	0.6504	0.2142	0.2766	0.6234	0.9340	1.2294	1.5672	1.8765	0.6427	0.8834	1.3806	0.6347
OTU_3	O_Pleosporales	0.0100	0.0266	0.0072	0.0432	0.0174	0.0160	0.0187	0.0376	0.1568	0.2733	0.1535	0.3665	0.2025	0.1254	0.5670	1.0394	0.0145	0.0136	0.0154	0.0062	0.0133	0.0084	0.0136	0.0160	0.0317	0.0265	0.0201	0.0353	0.0320	0.0248	0.0243	0.1364
OTU_4	G_Ascobolus	0.1536	0.0299	0.3523	0.0300	0.0795	0.0763	0.2152	0.0097	0.2562	0.1146	0.1165	0.1402	0.2379	0.1306	0.3539	0.4227	0.9565	0.3199	0.4458	0.9121	0.2400	0.1410	0.7698	0.5796	0.3386	0.7893	0.5615	0.8410	0.1637	0.3913	0.6080	0.1175
OTU_5	C_Dothideomycetes	0.1852	0.2893	0.2097	0.3190	1.0954	0.3124	0.3099	1.9126	0.5258	0.3048	0.6000	0.4147	0.3991	0.2683	0.9385	0.4702	0.2541	0.0606	0.0922	0.2030	0.2148	0.0376	0.2098	0.0150	0.2418	0.4798	0.3162	0.1724	0.5072	0.2411	0.2491	0.0682
OTU_6	D_Fungi	0.0459	0.0349	0.1364	0.0582	0.0745	0.0816	0.0402	0.0237	0.0096	0.0151	0.0265	0.0088	0.0157	0.0610	0.0059	0.0064	0.0103	0.0115	0.0084	0.0031	0.0119	0.0125	0.0095	0.0086	0.0133	0.0083	0.0106	0.0039	0.0283	0.0116	0.0084	0.0095
OTU_7	C_Sordariomycetes	0.1191	0.0599	0.1498	0.0488	0.1155	0.0745	0.0789	0.0404	0.0134	0.0302	0.0265	0.0394	0.0138	0.0505	0.0293	0.0411	0.0744	0.0209	0.0224	0.0215	0.0578	0.0136	0.0300	0.0214	0.0384	0.0711	0.0190	0.0875	0.0492	0.0578	0.0475	0.0152
OTU_8	G_Khuskia	0.0330	0.0582	0.3368	0.2515	0.0720	0.1384	0.0488	0.0153	0.2849	0.4384	0.0829	0.0934	0.2064	0.1742	0.1154	0.0231	0.0289	0.0209	0.0154	0.0169	0.0163	0.0146	0.0382	0.0107	0.0384	0.0265	0.0846	0.0444	0.0283	0.0347	0.0496	0.0057
OTU_9	G_Tetracladium	0.3258	0.1031	0.1922	0.1633	0.3676	0.1171	0.3501	0.1837	0.1013	0.6601	0.1659	0.2044	0.2576	0.2003	0.1603	0.1400	0.1425	0.1307	0.1132	0.0200	0.2741	0.4931	1.3571	0.2085	0.0784	0.0976	0.1586	0.2808	0.0369	0.0958	0.2259	0.1269
OTU_10	O_Pleosporales	1.4039	1.2754	1.9114	1.2123	1.5362	0.8838	0.7189	0.4593	1.5889	0.8931	1.3148	0.9593	0.8257	0.7003	0.7508	0.5114	2.2166	0.7088	0.7477	0.5752	1.3437	0.5735	1.5193	1.2394	0.7238	1.1301	1.7459	3.3469	1.2176	1.0056	1.7976	0.7162
OTU_11	G_Arthrographis	0.0431	0.0333	0.0765	0.0601	0.0733	0.0373	0.0818	0.0237	0.0402	0.0743	0.0176	0.0905	0.0216	0.0732	0.0332	0.0887	0.0599	0.0272	0.0475	0.0584	0.0400	0.0157	0.0450	0.0310	0.0217	0.0281	0.0254	0.0627	0.0653	0.0892	0.0623	0.0455
OTU_12	G_Mucor	0.0244	0.0399	0.0651	0.0300	0.0149	0.0337	0.0158	0.0084	0.0688	0.1008	0.0741	0.1037	0.0315	0.0192	0.0078	0.0064	0.0165	0.0502	0.0461	0.0154	0.0326	0.0125	0.0259	0.0278	0.1301	0.1026	0.0761	0.2559	0.0468	0.0908	0.1425	0.0341
OTU_13	O_Polyporales	0.0215	0.0116	0.0145	0.0131	0.0161	0.0213	0.0129	0.0056	0.0134	0.0126	0.0194	0.0219	0.0157	0.0087	0.0078	0.0180	0.0103	0.0084	0.0056	0.0123	0.0074	0.0073	0.0041	0.0096	0.0083	0.0083	0.0116	0.0144	0.0111	0.0182	0.0243	0.0133
OTU_14	G_Ophiosphaerella	1.4900	1.4384	0.7129	1.1654	0.3179	0.5963	0.3013	0.5818	1.4168	2.3908	1.6183	2.3712	0.3539	0.5365	0.2522	0.8326	9.0999	1.7375	2.8874	2.5117	1.7260	1.2160	1.5097	3.3471	2.1748	2.6673	3.2158	3.1732	2.1459	4.5458	4.1821	2.2243
OTU_15	G_Gibberella	1.0924	0.7117	1.3349	1.3474	1.2258	0.6442	0.9657	0.4245	1.3614	0.7734	1.2477	1.2907	0.7825	0.9772	1.0089	1.0664	0.9461	0.4673	0.8539	0.9536	0.6622	0.4095	0.8135	1.0683	0.9123	1.1020	1.2140	1.1048	0.8483	1.2549	1.4450	0.6745
OTU_16	D_Fungi	0.0258	0.0150	0.0186	0.0263	0.0472	0.0142	0.0273	0.0111	0.0210	0.0227	0.0371	0.0175	0.0197	0.0279	0.0411	0.0244	0.0248	0.0105	0.0210	0.0077	0.0326	0.0209	0.0422	0.0235	0.0117	0.0165	0.0476	0.0379	0.0234	0.0627	0.0612	0.0076
OTU_17	G_Cryptococcus	0.8397	0.5770	0.7480	0.6437	0.9737	0.6141	0.5697	0.3911	1.4857	0.9636	1.0253	1.3491	1.0381	0.6863	0.8329	0.9546	0.6755	0.4673	0.8693	1.1474	0.6104	0.3009	0.6663	0.8608	0.6554	0.8008	1.1104	1.1531	0.4703	0.8091	0.9964	0.4452
OTU_18	F_Chaetomiaceae	0.7637	0.7732	0.7119	0.6231	1.0767	0.5111	1.4349	0.3563	1.0134	0.8402	0.6706	0.8527	1.2367	0.6515	1.3041	0.8583	1.8097	0.6712	0.6275	0.4953	0.6296	0.2810	0.4605	0.5229	0.5287	0.6569	0.9570	0.9846	0.7756	0.6803	0.6259	0.6517
OTU_19	F_Nectriaceae	0.1464	0.0848	0.1880	0.1276	0.1018	0.1207	0.1248	0.0404	0.1281	0.1108	0.1059	0.0949	0.0629	0.2456	0.1994	0.2454	0.0992	0.0523	0.0853	0.0738	0.1111	0.0449	0.0872	0.0759	0.2418	0.2929	0.1903	0.1619	0.1785	0.2130	0.1932	0.0890
OTU_20	G_Fusarium	0.4134	0.4606	0.7553	0.5311	0.6383	0.3443	0.5697	0.4468	0.8241	0.4988	0.7324	0.9695	0.5643	0.7508	0.7254	0.6257	0.1921	0.0387	0.1034	0.1353	0.5882	0.0919	0.2262	0.2139	0.7772	0.6122	1.0776	0.5498	0.5060	0.3484	0.6291	0.2596
OTU_21	P_Ascomycota	0.0718	0.0249	0.0103	0.2458	0.1304	0.1526	0.0459	0.0974	0.0172	0.0063	0.0053	0.0234	0.0216	0.0261	0.0547	0.0450	0.0516	0.0125	0.0405	0.0185	0.0593	0.0240	0.0572	0.1337	0.0083	0.0149	0.0053	0.0131	0.0185	0.0033	0.0021	0.0133
OTU_22	G_Phaeosphaeria	0.0172	0.0233	0.0196	0.0469	0.0236	0.0337	0.0143	0.0445	0.0803	0.0227	0.0388	0.0394	0.1887	0.0523	0.0352	0.0475	0.0207	0.0157	0.0112	0.0477	0.0059	0.0125	0.0177	0.0513	0.0167	0.0099	0.0233	0.0131	0.0123	0.0347	0.0285	0.0114
OTU_23	C_Sordariomycetes	0.2813	0.0349	0.0010	0.0225	0.0199	0.0089	0.0072	0.0042	0.0402	0.0025	0.0018	0.0058	0.0216	0.0052	0.0391	0.0540	0.0062	0.0063	0.3019	0.4830	0.0207	0.0042	0.0341	0.3818	0.0150	0.0050	0.0116	0.0196	0.0037	0.0099	0.0084	0.0038
OTU_24	G_Phialophora	0.0531	0.0366	0.0041	0.0075	0.0795	0.0071	0.0029	0.0292	0.0918	0.0315	0.0353	0.0934	0.1081	0.0366	0.0352	0.0951	0.1033	0.0460	0.2110	0.1953	0.0385	0.0669	0.6649	0.3647	0.0150	0.0182	0.0518	0.0300	0.0579	0.0462	0.0391	0.0284
OTU_25	C_Sordariomycetes	0.1019	0.1114	0.0351	0.0582	0.0894	0.0728	0.0201	0.0209	0.1166	0.1323	0.0829	0.0190	0.0433	0.0157	0.0235	0.0565	0.0331	0.0167	0.0307	0.0400	0.0311	0.0094	0.0327	0.0492	0.0250	0.0083	0.0085	0.0261	0.0197	0.0099	0.1298	0.0455
OTU_26	G_Alternaria	0.3330	1.2239	0.2418	0.8070	0.8867	0.2751	0.3013	0.0933	0.7132	1.8882	2.7584	0.4410	0.5879	1.5869	0.8251	0.1824	0.1673	0.1035	0.0643	0.1400	0.2178	0.0898	0.1921	1.3110	1.3676	0.4219	0.0719	0.1267	0.4925	0.1040	0.1267	0.0493
OTU_27	G_Mortierella	0.0388	0.0266	0.0455	0.0263	0.0559	0.0550	0.0344	0.0334	0.0497	0.0378	0.0459	0.0307	0.0452	0.0314	0.0665	0.0617	0.0227	0.0052	0.0196	0.0169	0.0207	0.0084	0.0204	0.0182	0.0267	0.0447	0.0677	0.0601	0.0160	0.0231	0.0475	0.0189
OTU_28	G_Phaeoannellomyces	3.1982	1.8242	4.1431	1.5126	2.5000	1.8635	2.1882	1.1219	2.8356	1.8038	2.0595	2.4355	2.2452	1.5137	1.5407	1.9259	2.2910	0.9158	3.0495	3.3545	1.3985	1.3424	2.8600	2.8627	1.4777	1.7821	2.2144	2.7123	0.9468	2.0574	1.9623	1.4645
OTU_29	P_Ascomycota	1.6335	1.0642	1.0012	0.9440	1.7486	1.0382	0.8495	0.4468	1.6042	1.5733	3.2437	1.5652	1.4687	1.3918	2.9171	3.3868	1.0288	0.9043	1.4884	1.3012	1.2800	0.5349	1.4893	1.5164	0.8539	1.0590	1.1802	2.2552	0.7461	2.3580	2.6716	1.3907
OTU_30	G_Geomyces	0.4048	0.2677	0.4939	0.2890	0.4632	0.3922	0.2726	0.2408	0.3078	0.1952	0.3159	0.2979	0.4994	0.2857	0.3910	0.6257	0.5722	0.9252	0.5465	0.6045	0.4830	0.1849	0.4946	0.4064	0.3669	0.5857	0.7001	0.8201	0.3841	0.6539	0.7030	0.3789
OTU_31	C_Dothideomycetes	0.9115	0.6834	0.9743	0.6869	0.8755	0.9229	0.6170	0.3522	0.9541	1.0077	0.7536	0.8746	0.6842	0.5069	0.9522	1.0099	0.7685	0.6377	0.6345	0.6414	0.5541	0.3113	0.5723	0.6170	0.4069	0.5427	0.7022	0.9729	0.2807	0.5366	0.6302	0.3297
OTU_32	G_Gibberella	1.2201	1.0792	1.0280	1.1091	0.9538	0.6318	0.5037	0.3703	2.4665	1.4587	1.7683	2.0573	1.2347	1.4510	1.1281	0.9983	1.1135	0.5405	0.9839	0.8536	0.4578	0.5735	0.8734	0.7496	1.3742	1.7274	2.8510	2.1834	1.5143	1.6644	1.5147	0.9018
OTU_33	D_Fungi	0.0201	0.0083	0.0114	0.0075	0.1093	0.0834	0.1105	0.0445	0.0134	0.0189	0.0088	0.0175	0.0786	0.0732	0.0293	0.0565	0.0372	0.0105	0.0517	0.0323	0.0370	0.0272	0.0967	0.0460	0.0100	0.0099	0.0106	0.0235	0.0505	0.0380	0.0422	0.0360
OTU_34	G_Microdochium	2.0211	1.9406	2.4507	1.8054	1.4307	1.6558	1.7477	0.5721	1.9541	1.5343	2.4442	1.7901	5.0921	1.0521	1.5739	2.6095	2.4748	1.7866	2.3354	1.5657	1.6015	1.6851	1.4607	2.0938	2.2748	2.2156	2.3424	3.2516	1.3173	1.8940	3.5213	1.7412
OTU_35	G_Myrmecridium	0.6689	0.5737	1.0094	0.5142	0.1465	0.2201	0.7619	0.1295	0.4436	0.3653	0.3053	0.4877	0.8316	0.2944	0.2092	0.4869	0.4462	0.2519	0.6527	0.3922	0.4296	0.9413	0.2766	0.5796	0.1167	0.1142	0.1280	0.9454	0.0653	0.0974	0.2481	0.1250
OTU_36	O_Pleosporales	0.1923	0.0948	0.1023	0.0694	0.1465	0.0994	0.1421	0.0515	0.1319	0.0718	0.3265	0.3709	0.0413	0.0348	0.0704	0.0347	1.2333	0.8729	1.2341	0.8382	0.6711	0.5171	0.9838	0.5454	0.6454	0.2383	0.5372	0.3709	0.2302	0.2279	0.5763	0.0587
OTU_37	G_Stachybotrys	0.1335	0.1264	0.1849	0.2327	0.0348	0.1278	0.0804	0.0292	0.0440	0.0567	0.1218	0.0438	0.0216	0.5034	0.1408	0.2724	0.1074	0.0209	0.0126	0.0631	0.1659	0.0198	0.0191	0.0075	0.3903	0.4054	0.1946	0.0653	0.2290	0.4095	0.1056	0.0133
OTU_38	G_Cryptococcus	0.1909	0.0981	0.0434	0.0338	0.1453	0.1154	0.1291	0.0766	0.0363	0.1587	0.2330	0.2482	0.1101	0.2334	0.3128	0.0925	0.0620	0.0878	0.0517	0.0846	0.4845	0.3103	0.9225	0.9624	0.0734	0.0364	0.0412	0.0326	0.8581	0.3963	0.4729	0.1667
OTU_39	F_Nectriaceae	0.3086	0.3093	0.3306	1.1842	0.4458	0.5555	0.4606	0.1336	0.3595	0.3036	0.1165	0.2541	0.1809	0.3083	0.1818	0.2891	0.0888	0.1181	0.1076	0.1615	0.0859	0.0564	0.1363	0.0845	0.1751	0.1506	0.1956	0.1907	0.1059	0.1717	0.1647	0.1061
OTU_40	O_Sporidiobolales	0.1751	0.1463	0.1736	0.0563	0.1118	0.0586	0.1148	0.0390	0.0765	0.1373	0.4006	0.2234	0.0747	0.0505	0.1838	0.0193	0.2210	0.1223	0.2558	0.2661	0.4711	0.2403	0.6568	0.5978	0.2452	0.0546	0.0888	0.1136	0.1428	0.1569	0.0992	0.0398
OTU_41	G_Oidiodendron	0.0330	0.0266	0.0289	0.0188	0.0385	0.0213	0.0043	0.0195	0.0459	0.0567	0.0318	0.0204	0.0433	0.0331	0.0274	0.0154	0.0145	0.0084	0.0140	0.0338	0.0104	0.0073	0.0068	0.0235	0.0133	0.0132	0.0222	0.0157	0.0111	0.0083	0.0169	0.0019
OTU_42	G_Acremonium	0.0761	0.1097	0.0878	0.1107	0.0745	0.0745	0.0330	0.0640	0.1377	0.1323	0.1694	0.1080	0.0747	0.0941	0.2522	0.1131	0.1178	0.0481	0.0363	0.0215	0.1274	0.0648	0.0572	0.0417	0.1951	0.1737	0.1766	0.2351	0.1059	0.1007	0.1298	0.0777
OTU_43	G_Plectosphaerella	0.1120	0.1546	0.0351	0.0732	0.0633	0.0515	0.0172	0.0209	0.0421	0.0693	0.0265	0.0204	0.0256	0.0244	0.0332	0.0077	0.0248	0.0157	0.0056	0.0046	0.0178	0.0115	0.0068	0.0086	0.0617	0.0364	0.0698	0.0731	0.0369	0.0528	0.1594	0.0284
OTU_44	D_Fungi	0.0890	0.0515	0.1663	0.0826	0.3080	0.1722	0.1908	0.0585	0.0688	0.1260	0.0653	0.1343	0.0668	0.1533	0.1525	0.1156	0.0723	0.0366	0.0615	0.0308	0.0667	0.0648	0.0981	0.1208	0.0384	0.0529	0.0624	0.0274	0.1416	0.1288	0.1478	0.1175
OTU_45	C_Sordariomycetes	0.9804	1.2671	0.5176	1.8692	0.8172	0.6460	0.3587	0.5081	0.5430	0.5908	1.2459	0.4030	0.4954	0.3763	0.7566	0.4664	0.3078	0.1056	0.1286	0.1277	0.2756	0.1703	0.1703	0.1401	0.3219	0.1539	0.2866	0.3526	0.2130	0.2708	0.5542	0.3600
OTU_46	G_Dendryphion	0.0201	0.0050	0.0072	0.0319	0.0137	0.0657	0.0057	0.0320	0.0210	0.0302	0.0424	0.0161	0.0177	0.2595	0.1095	0.1452	0.0103	0.0063	0.0014	0.0246	0.0222	0.0031	0.0232	0.0182	0.0584	0.0414	0.1449	0.0131	0.0899	0.0578	0.0369	0.0038
OTU_47	F_Mortierellaceae	0.0301	0.0249	0.0207	0.0413	0.0832	0.0799	0.0244	0.0404	0.2275	0.1272	0.1271	0.1752	0.3146	0.6689	0.2757	0.2248	0.0764	0.0763	0.0391	0.0292	0.0237	0.0125	0.0382	0.0171	0.0617	0.0314	0.1872	0.0797	0.0271	0.0231	0.1974	0.0114
OTU_48	P_Ascomycota	0.0560	0.0283	0.1075	0.0375	0.0981	0.0426	0.0273	0.0334	0.0478	0.0453	0.0618	0.0686	0.0354	0.0139	0.0235	0.0424	0.0393	0.0188	0.0517	0.0431	0.0267	0.0219	0.0395	0.0716	0.0384	0.0132	0.0286	0.0562	0.0123	0.1007	0.0190	0.0076
OTU_49	G_Fusicolla	2.1417	2.1651	2.1046	2.3458	1.9349	4.1529	1.9902	0.9716	2.5354	2.2195	1.2777	2.4486	1.8009	1.5608	1.6247	1.9709	0.9399	0.8081	1.0468	1.5181	1.2400	0.6498	0.7371	1.0138	0.8939	1.4892	1.1791	1.6519	0.7375	1.0700	0.9584	0.6612
OTU_50	F_Microascaceae	0.0861	0.1314	0.1663	0.1314	0.1192	0.0852	0.0445	0.0710	0.4551	0.2469	0.4377	0.2687	0.3441	0.2665	0.5201	0.4728	0.1239	0.1809	0.2488	0.2384	0.0785	0.0825	0.2112	0.2566	0.2051	0.2647	0.3299	0.3003	0.2142	0.1701	0.4338	0.1629
OTU_51	G_Fusarium	0.2340	0.2012	0.2810	0.2196	0.3241	0.2094	0.2052	0.0766	0.5641	0.3074	0.3247	0.3329	0.1887	0.5888	0.2972	0.1940	0.1074	0.0617	0.1551	0.1477	0.0415	0.0407	0.1090	0.1059	0.1001	0.1986	0.1269	0.1476	0.0874	0.1007	0.1573	0.1857
OTU_52	G_Dokmaia	1.1972	1.0659	1.4702	0.9214	1.7536	1.6612	1.3732	1.2444	1.3155	0.7936	1.5548	1.7711	1.4470	1.3221	1.7596	1.7666	1.3345	0.7234	1.3039	1.1366	1.5141	1.4448	1.8763	2.3569	0.8306	1.1483	0.9126	0.8135	0.5749	1.2814	1.0239	0.8204
OTU_53	G_Cladosporium	14.5439	24.0335	15.8914	17.7626	7.6676	9.3920	19.4272	5.5303	10.7744	8.8755	16.7037	17.3373	5.5404	4.7101	10.0006	2.6287	15.4998	42.1686	17.3888	25.2749	17.5469	14.6925	18.8456	14.7582	26.9780	12.4710	14.3122	10.1060	14.8538	9.9602	9.6772	4.3595
OTU_54	G_Bionectria	0.2067	0.2810	0.0744	0.2440	0.2173	0.1846	0.2195	0.1977	0.8107	0.5139	0.4500	0.4672	0.3657	0.2961	0.6315	0.4523	0.0971	0.1213	0.1006	0.1446	0.1096	0.0961	0.1213	0.2962	0.5187	0.4947	1.0871	0.5759	0.4703	0.4970	0.5130	0.3770
OTU_55	G_Dokmaia	4.4097	2.7105	4.4334	2.1844	4.7901	4.8202	4.1024	2.1923	1.6711	2.1653	2.1936	2.2442	1.6830	2.1582	1.6365	1.5431	2.4067	0.8938	1.2243	0.8844	2.3630	1.2745	1.6473	1.2768	1.1674	1.6944	1.1506	1.8191	1.6214	2.3860	1.7796	1.2069
OTU_56	G_Cryptococcus	0.5254	0.5770	0.4505	0.3509	0.4073	0.3053	0.5051	0.1851	0.2199	1.6501	0.8965	0.8790	0.2477	0.3275	0.5514	0.1054	1.0846	1.0329	1.5891	2.2686	1.2193	0.6676	2.1501	2.1537	1.8879	0.6238	0.8883	0.5419	1.1142	0.6621	0.6143	0.2406
OTU_57	F_Microascaceae	0.4120	0.3908	0.6065	0.3172	0.3341	0.2627	0.2138	0.1350	0.6711	0.7482	1.5883	0.4366	0.3205	0.4599	0.4790	0.4715	0.3884	0.2540	0.3452	0.3876	0.3185	0.1243	0.2412	0.2470	0.5137	0.5791	0.6705	0.7966	0.4100	0.5333	0.6354	0.3676
OTU_58	G_Actinomucor	0.0201	0.0416	0.0103	0.0113	0.0199	0.0124	0.0158	0.0445	0.0076	0.0088	0.0053	0.0073	0.0138	0.0157	0.0039	0.0334	0.0847	0.0052	0.0112	0.0046	0.0133	0.0063	0.0082	0.0086	0.0350	0.0596	0.0328	0.0379	0.0320	0.0974	0.0644	0.0644
OTU_59	F_Lasiosphaeriaceae	0.5081	1.0509	0.7925	0.7507	0.4657	2.6994	0.7906	0.9368	0.1281	0.4799	0.0847	0.3504	0.2084	0.8030	0.9815	1.1910	0.3099	0.1600	0.8637	0.0584	0.6356	0.0992	0.1254	0.6962	0.1001	0.0430	1.4403	0.5602	2.0659	0.2526	0.3526	0.1535
OTU_60	F_Lasiosphaeriaceae	0.7723	0.4074	1.6841	0.5818	0.6371	1.0169	1.0102	0.8268	0.0899	0.1512	0.0829	0.0949	0.7451	0.7351	0.2991	0.2069	0.1343	0.2185	0.5520	0.0907	0.3822	0.1024	0.5437	0.4096	0.6821	0.9729	0.4801	0.2181	0.4617	0.2592	0.3726	0.0720
OTU_61	G_Lewia	2.2235	1.7327	1.9279	1.8241	0.9625	0.9619	1.0489	1.0593	0.7763	1.2408	1.6730	2.5552	0.8081	1.3918	2.0001	0.6925	1.3056	1.8504	1.2802	2.1610	1.4711	0.6864	2.0983	1.8724	2.1264	1.2244	1.3388	0.7678	1.5931	0.8372	1.4039	0.5267
OTU_62	G_Phaeosphaeria	0.2354	2.1085	0.0455	0.2346	0.0174	0.5306	0.0158	0.0473	0.4015	0.0655	0.1747	0.1197	0.0944	0.0157	0.0821	0.0424	1.6960	0.9085	0.6135	4.4634	2.7630	0.2309	0.6213	0.3005	0.2335	0.1009	0.0582	0.0274	0.1859	0.0908	0.0264	0.0322
OTU_63	P_Ascomycota	0.0445	0.0150	0.0207	0.0056	0.0273	0.0089	0.0301	0.0070	0.0707	0.0378	0.0318	0.0409	0.0334	0.0418	0.1193	0.1413	0.0289	0.0084	0.0168	0.0092	0.0074	0.0031	0.0095	0.0118	0.0117	0.0248	0.0698	0.1515	0.0185	0.0363	0.1077	0.0549
OTU_64	G_Podospora	0.5139	0.4689	0.7398	0.6493	0.3850	0.7312	0.2784	0.2032	0.9293	0.5920	0.6918	0.3840	0.4050	1.5050	0.5885	0.5383	0.2851	0.2185	0.1230	0.1553	0.1585	0.1107	0.1594	0.1797	0.5053	0.6602	0.6726	0.6124	0.5048	0.4112	0.5489	0.4471
OTU_65	G_Cystofilobasidium	0.0732	0.0233	0.0382	0.0113	0.0956	0.0781	0.0890	0.0418	0.0363	0.0315	0.0265	0.0423	0.0511	0.0523	0.0626	0.0463	0.0578	0.0523	0.0182	0.0754	0.1185	0.1630	0.0913	0.1625	0.0484	0.0463	0.0634	0.0744	0.1404	0.1635	0.1858	0.0928
OTU_66	G_Cylindrocarpon	0.8125	0.3908	0.5342	0.4129	0.6644	0.3940	0.2726	0.1893	0.5315	0.4207	0.4288	0.3811	0.3126	0.3797	0.4595	0.3854	0.4627	0.2112	0.3089	0.2738	0.4400	0.1786	0.2957	0.2566	0.2268	0.2581	0.3701	0.4296	0.1884	0.4128	0.5742	0.2615
OTU_67	G_Occultifur	0.0488	0.0815	0.0703	0.0206	0.0397	0.0337	0.0373	0.0125	0.0421	0.0290	0.0247	0.0161	0.0393	0.0139	0.0098	0.0090	0.0558	0.0230	0.0000	0.0046	0.0296	0.0198	0.2207	0.0000	0.0567	0.1324	0.0624	0.1019	0.0012	0.0330	0.0063	0.0057
OTU_68	G_Preussia	0.0962	0.0981	0.1147	0.0863	0.1068	0.0745	0.0847	0.0376	0.1969	0.1071	0.1306	0.1139	0.1022	0.0645	0.1251	0.1349	0.0702	0.0512	0.0797	0.0631	0.0681	0.0522	0.0763	0.0930	0.0517	0.0993	0.1671	0.1384	0.1170	0.1915	0.2069	0.0872
OTU_69	F_Helotiaceae	0.3962	0.5920	0.4474	0.4748	0.3477	0.1739	0.2238	0.1545	0.6348	0.8339	0.2947	1.1214	0.4443	0.3118	2.8545	0.2711	0.2851	0.1066	0.0559	0.1676	0.2311	0.1870	0.1472	0.1658	0.3069	0.2515	0.6028	0.4884	0.4186	0.3550	0.2977	0.1402
OTU_70	G_Aureobasidium	0.0459	0.0283	0.0248	0.0094	0.1540	0.0160	0.0387	0.0209	0.0038	0.0151	0.0688	0.0555	0.0197	0.0540	0.0899	0.0193	0.0124	0.0031	0.0084	0.0185	0.1941	0.1149	0.3011	0.4812	0.0033	0.0000	0.0000	0.0000	0.0419	0.0710	0.0876	0.0246
OTU_71	G_Acrostalagmus	0.0057	0.0033	0.0083	0.0094	0.0062	0.0284	0.0086	0.0084	0.0344	0.0126	0.0194	0.0161	0.0492	0.0331	0.0098	0.0103	0.0103	0.0042	0.0084	0.0138	0.0030	0.0136	0.0027	0.0118	0.0734	0.0695	0.0486	0.0927	0.0209	0.0066	0.0116	0.0019
OTU_72	G_Atractiella	0.1034	0.0715	0.1085	0.0676	0.0882	0.0515	0.0574	0.0418	0.1530	0.2696	0.0688	0.1358	0.2025	0.0453	0.3089	0.0578	0.1529	0.0261	0.1509	0.1461	0.0563	0.4962	0.1240	0.0610	0.0634	0.0414	0.0391	0.1319	0.0222	0.0330	0.0496	0.0303
OTU_73	G_Leptosphaeria	0.0345	0.0183	0.0310	0.0094	2.7036	0.0586	0.0330	0.0084	0.0057	0.0328	0.0071	0.0044	0.0236	0.0226	0.0137	0.0103	0.0186	0.0146	0.0112	0.0215	0.0178	38.5815	0.0286	0.0171	0.0033	0.0000	0.0011	0.0039	0.0062	0.0314	0.0074	0.0152
OTU_74	G_Hemibeltrania	0.0043	0.0050	0.0072	0.0000	0.0087	0.0106	0.0014	0.0028	0.0076	0.0101	0.0176	0.0219	0.0020	0.0087	0.0117	0.0103	0.0145	0.0115	0.0098	0.0154	0.0074	0.0031	0.0082	0.0139	0.0083	0.0033	0.0085	0.0183	0.0049	0.0248	0.0211	0.0076
OTU_75	P_Ascomycota	2.1445	0.3475	0.1612	0.0582	0.6719	0.3035	0.9155	0.2325	0.2925	1.2030	0.2806	0.5563	3.4406	0.2439	0.3128	0.0514	0.0971	0.1620	0.0685	0.0446	0.3185	8.3743	0.1621	0.1198	0.0951	0.0480	0.7328	0.0483	0.2401	0.2345	0.0939	0.7124
OTU_76	D_Fungi	0.0215	0.0166	0.0072	0.0413	0.0099	0.0337	0.0057	0.0264	0.4379	0.2078	0.2718	0.2614	0.0708	0.0645	0.0763	0.0887	0.0021	0.0355	0.0461	0.0615	0.0089	0.0407	0.0409	0.0738	0.1034	0.1208	0.1174	0.1489	0.0616	0.0545	0.0707	0.0360
OTU_77	D_Fungi	0.0057	0.0000	0.0083	0.0019	0.0460	0.0444	0.0316	0.0111	0.0038	0.0076	0.0035	0.0029	0.0098	0.0279	0.0254	0.0116	0.0021	0.0042	0.0168	0.0108	0.0163	0.0136	0.0518	0.0396	0.0183	0.0033	0.0074	0.0118	0.0259	0.0396	0.0359	0.0474
OTU_78	G_Tetracladium	0.0187	0.0083	0.0114	0.0075	0.0112	0.0266	0.0086	0.0084	0.0306	0.0126	0.0247	0.0292	0.0295	0.0244	0.0039	0.0270	0.0041	0.0105	0.0154	0.0215	0.0074	0.0000	0.0082	0.0150	0.0267	0.0165	0.0053	0.0353	0.0406	0.0330	0.0243	0.0152
OTU_79	P_Ascomycota	0.6560	0.5754	0.6726	0.5180	0.5477	0.5945	0.2927	0.2074	0.2294	0.3162	0.2188	0.1343	0.1081	0.1829	0.2561	0.1837	0.3677	0.0962	0.0783	0.0692	0.1837	0.0585	0.0777	0.0556	0.1935	0.3293	0.2824	0.3800	0.0751	0.1437	0.1161	0.0663
OTU_80	G_Rhodotorula	0.1220	0.0549	0.0930	0.0357	0.0708	0.0337	0.0445	0.0181	0.0115	0.0390	0.0124	0.0453	0.0098	0.0348	0.0196	0.0463	0.1529	0.0376	0.4626	0.4476	0.0548	0.0272	0.1308	0.2427	0.0233	0.0215	0.0328	0.0666	0.0234	0.0198	0.0222	0.0265
OTU_81	P_Ascomycota	0.0201	0.0549	0.0909	0.0488	0.0633	0.0550	0.0244	0.0223	0.0363	0.0680	0.0247	0.0423	0.0177	0.0645	0.0704	0.0206	0.0537	0.0105	0.0713	0.2322	0.0237	0.0387	0.0204	0.0631	0.0584	0.0546	0.0264	0.0248	0.0135	0.1139	0.0654	0.1099
OTU_82	C_Tremellomycetes	0.3962	0.6685	0.6137	0.3172	0.5179	1.0702	0.4333	0.1475	0.6042	0.3855	0.4818	0.3008	0.2261	0.2700	0.3226	0.2608	0.1425	0.0815	0.1118	0.1477	0.1156	0.0491	0.0858	0.1069	0.1835	0.2664	0.2718	0.5158	0.1797	0.1816	0.3029	0.1402
OTU_83	D_Fungi	0.0043	0.0033	0.0072	0.0113	0.0099	0.0195	0.0014	0.0042	0.0172	0.0013	0.0053	0.0015	0.0039	0.0174	0.0078	0.0077	0.0062	0.0042	0.0084	0.0062	0.0074	0.0010	0.0041	0.0086	0.0250	0.0149	0.0698	0.0104	0.0086	0.0083	0.0718	0.0076
OTU_84	P_Ascomycota	0.0115	0.0333	0.1095	0.0000	0.0224	0.0337	0.0158	0.0056	0.0057	0.0189	0.0106	0.0088	0.0079	0.0035	0.0020	0.0218	0.0289	0.0094	0.0685	0.0631	0.0267	0.0010	0.0218	0.0342	0.0033	0.0182	0.0063	0.0300	0.0160	0.0066	0.0148	0.0095
OTU_85	G_Rhizopus	0.0129	0.0050	0.0041	0.0113	0.0050	0.0053	0.0043	0.0097	0.1377	0.0315	0.0388	0.0715	0.0256	0.0122	0.0176	0.0501	0.0083	0.0000	0.0070	0.0323	0.0059	0.0021	0.0123	0.0171	0.0534	0.0794	0.1057	0.1371	0.0394	0.0413	0.0401	0.0682
OTU_86	G_Geomyces	0.3258	0.3076	0.3616	0.3622	0.4421	0.3230	0.1937	0.1893	0.6597	0.4182	0.7677	0.8045	0.4168	0.4843	0.7566	0.9289	0.3822	2.3052	0.5199	0.6275	0.2074	0.1254	0.9674	0.3657	0.3786	0.4765	0.6683	0.6673	0.4087	0.5746	0.9194	0.3751
OTU_87	G_Bionectria	0.0589	0.0748	0.0527	0.0319	0.0286	0.0745	0.0890	0.0223	0.0363	0.0290	0.0459	0.0219	0.0236	0.0192	0.0176	0.0308	0.0124	0.0042	0.0028	0.0123	0.0119	0.0010	0.0014	0.0064	0.0233	0.0265	0.0243	0.0379	0.0185	0.0231	0.0148	0.0114
OTU_88	D_Fungi	0.0244	0.0316	0.0310	0.0394	0.0422	0.0621	0.0100	0.0529	0.0803	0.0265	0.1306	0.0905	0.0767	0.0453	0.2463	0.1105	0.0351	0.0125	0.0489	0.0077	0.0311	0.0094	0.0136	0.0289	0.0200	0.0165	0.0296	0.0509	0.0037	0.0099	0.0201	0.0152
OTU_89	O_Helotiales	0.3215	0.1397	0.3709	0.2440	0.1552	0.2005	0.0804	0.0445	0.1090	0.0857	0.2559	0.2906	0.0629	0.1707	0.0958	0.3482	0.0868	0.0314	0.0433	0.5845	0.0607	0.0094	0.0204	0.0385	0.1017	0.1357	0.1861	0.2050	0.1243	0.4178	0.1689	0.1080
OTU_90	G_Trichoderma	0.0402	0.0333	0.0103	0.0863	0.0261	0.0479	0.0115	0.0654	0.0402	0.0113	0.0353	0.0336	0.0492	0.0418	0.0978	0.0463	0.0331	0.0700	0.0699	0.1353	0.0415	0.0554	0.0368	0.1112	0.0717	0.0381	0.0434	0.0405	0.0431	0.0660	0.0464	0.0246
OTU_91	G_Dactylella	0.0100	0.0133	0.0000	0.0000	0.0025	0.0053	0.0057	0.0042	0.0057	0.0013	0.0106	0.0015	0.0295	0.0261	0.0078	0.0051	0.0062	0.0010	0.0293	0.0062	0.0267	0.0407	0.4047	0.0086	0.0267	0.0430	0.0032	0.0039	0.1588	0.0182	0.0053	0.0265
OTU_92	G_Coniochaeta	0.0144	0.0083	0.0103	0.0113	0.0112	0.0160	0.0273	0.0070	0.0191	0.0063	0.0141	0.0088	0.0039	0.0105	0.0176	0.0103	0.0145	0.0157	0.0056	0.0138	0.0193	0.0021	0.0150	0.0139	0.0050	0.0182	0.0275	0.0340	0.0148	0.0462	0.0190	0.0133
OTU_93	P_Ascomycota	0.4436	0.3874	0.4742	0.2196	0.4719	0.3851	0.2124	0.2881	0.3633	0.2066	0.7394	0.2219	0.1868	0.1655	0.1349	0.2377	0.2417	0.0606	0.0321	0.0185	0.3259	0.2319	1.2645	0.0834	0.0734	0.0761	0.1015	0.2351	0.0431	0.2246	0.6407	0.3316
OTU_94	G_Hypocrea	0.0502	0.0100	0.0217	0.0619	0.0174	0.0248	0.0072	0.0320	0.0440	0.0277	0.0441	0.0438	0.0275	0.2352	0.1173	0.3161	0.0331	0.0178	0.0196	0.0446	0.0415	0.0167	0.0286	0.0257	0.1251	0.0778	0.0962	0.0457	0.0357	0.1569	0.0464	0.0189
OTU_95	G_Discocistella	0.5426	0.2777	0.4009	0.3997	0.4657	0.4330	0.2281	0.1879	0.2065	0.3653	1.7154	1.1418	0.8474	0.2421	0.5553	1.3028	0.6611	0.2561	0.1146	0.1277	1.2089	1.6026	0.8189	0.9635	0.6488	0.4104	0.1988	0.2468	1.2853	0.7034	0.5056	0.8185
OTU_96	G_Gibberella	0.3258	0.9312	1.8008	1.3062	0.4309	0.6371	0.5524	0.2519	2.8795	3.7399	1.6201	2.0748	1.6771	1.3186	1.2259	1.1127	0.5660	0.1411	0.5395	0.5983	0.1570	0.0951	0.1662	0.1839	0.6121	0.8141	1.1696	1.2092	0.4469	0.2609	0.2692	0.2160
OTU_97	O_Hypocreales	0.1005	0.0748	0.0682	0.0601	0.0795	0.0692	0.0445	0.0139	0.0382	0.0315	0.0300	0.0350	0.0098	0.0435	0.0235	0.0540	0.1033	0.0355	0.0363	0.0477	0.0756	0.0251	0.0504	0.0299	0.0334	0.0811	0.0571	0.0562	0.0369	0.0594	0.0507	0.0341
OTU_98	P_Ascomycota	0.0230	0.6901	0.0021	2.6048	0.0211	0.0035	0.2238	0.0014	0.5832	0.5631	0.2577	1.0308	0.7550	1.3430	0.3070	0.1400	0.0124	0.0167	0.8581	0.1569	0.0207	0.0219	0.0749	0.2566	0.0434	0.0331	0.0857	0.0640	0.0074	0.0198	0.0285	0.0284
OTU_99	F_Pyronemataceae	0.0201	0.6419	0.0010	0.0094	0.1267	0.2911	0.0072	0.0111	0.0019	0.0151	0.0035	0.0044	0.3775	0.0836	0.4712	0.0334	0.0331	0.0042	0.0014	0.0169	0.0074	0.0031	0.0041	0.0107	0.0384	0.0132	0.0000	0.0026	0.0997	0.2411	0.3610	0.0265
OTU_100	P_Ascomycota	0.3215	0.0316	0.0062	0.0131	0.0075	0.0106	0.0029	0.0000	1.7533	0.5026	0.6741	1.4017	0.7117	0.8082	0.7039	0.8673	0.0041	0.0021	0.0056	0.0123	0.0059	0.0052	0.0136	0.0321	1.2892	1.6993	2.9716	2.4472	0.5799	2.1499	1.4091	1.5157
OTU_101	G_Minimedusa	0.4249	0.5238	0.8080	0.3566	0.3862	0.0710	0.3487	0.2311	0.2753	0.3338	0.0759	0.1256	0.0256	0.0645	0.1701	0.0668	0.8656	0.2269	0.3578	0.0538	0.2074	0.1316	0.0940	0.2524	0.9023	0.6734	0.2950	0.4414	0.3841	0.3402	0.1763	0.1137
OTU_102	D_Fungi	0.3790	0.1181	0.0651	0.1539	0.0000	0.0053	0.1679	0.0306	0.1338	0.0176	0.1977	0.2176	0.0039	0.0017	0.0000	0.0064	0.0124	0.0031	0.1551	0.1800	0.0030	0.0334	0.0027	0.0064	0.1551	0.2267	0.2496	0.4675	0.1256	0.0578	0.1024	0.0815
OTU_103	G_Stemphylium	0.0057	0.0299	0.0000	0.0094	0.0037	0.0231	0.0273	0.0000	0.0210	0.0315	0.0371	0.0073	0.0334	0.0087	0.0039	0.0000	0.0062	0.0335	0.0140	0.0431	0.0133	0.0000	0.0109	0.0107	0.0367	0.0248	0.0032	0.0000	0.0037	0.0000	0.0158	0.0171
OTU_104	O_Pleosporales	0.0833	0.0249	0.1374	0.0638	0.0745	0.0479	0.0459	0.0042	0.0554	0.0554	0.0529	0.0453	0.0177	0.0192	0.0391	0.0128	0.7582	0.3460	0.3885	0.2030	0.2385	0.0418	0.6050	0.1818	0.2285	0.0960	0.1428	0.0392	0.1219	0.0528	0.1573	0.0303
OTU_105	G_Pyrenochaeta	0.3790	0.1779	0.1271	0.5536	0.5738	0.3319	0.1521	0.1336	0.4857	0.0554	0.3706	0.0467	0.5013	0.1899	0.2463	0.1516	0.0372	0.0805	0.0154	0.0215	0.0667	0.1139	0.0436	0.1208	0.1468	0.0695	0.1132	0.1737	0.0837	0.2378	0.1003	0.0171
OTU_106	O_Sporidiobolales	0.0273	0.0715	0.0403	0.0338	0.0161	0.0000	0.0000	0.0000	0.0593	0.0504	0.0953	0.0584	0.0334	0.0070	0.0176	0.0334	0.0062	0.0146	0.2166	0.2199	0.0163	0.0021	0.1185	0.1144	0.0200	0.0132	0.0709	0.1241	0.0345	0.0149	0.0317	0.0171
OTU_107	P_Ascomycota	0.0057	0.0033	0.0062	0.0188	0.0373	0.0177	0.0517	0.0306	0.0076	0.0088	0.0088	0.0190	0.0039	0.1010	0.0039	0.0128	0.0083	0.0094	0.0769	0.0661	0.0296	0.0136	0.0491	0.0396	0.0033	0.0099	0.0032	0.0091	0.0259	0.0446	0.0074	0.0038
OTU_108	P_Ascomycota	0.0244	0.0183	0.1157	0.0113	0.1888	0.2236	0.2985	0.0557	0.0019	0.0025	0.0035	0.0073	0.0039	0.0087	0.0117	0.0167	0.0269	0.0146	0.0140	0.0138	0.1689	0.0888	0.1090	0.0845	0.0017	0.0017	0.0021	0.0013	0.0222	0.0297	0.0169	0.0057
OTU_109	G_Chaetomium	0.0230	0.0266	0.0444	0.0244	0.0745	0.0373	0.0316	0.0084	0.0306	0.0390	0.0141	0.0073	0.0177	0.0366	0.0411	0.0244	0.0041	0.0052	0.0000	0.0000	0.0104	0.0042	0.0000	0.0032	0.0083	0.0116	0.0063	0.0039	0.0369	0.0099	0.0042	0.0057
OTU_110	D_Fungi	0.0100	0.0067	0.0114	0.0000	0.0075	0.0018	0.0057	0.0014	0.0057	0.0227	0.0212	0.0146	0.0059	0.0017	0.0020	0.0051	0.0331	0.0502	0.0377	0.0415	0.0133	0.0115	0.0259	0.0182	0.0834	0.0877	0.1512	0.2337	0.1059	0.0396	0.0623	0.0360
OTU_111	D_Fungi	0.0158	0.0083	0.0114	0.0094	0.0062	0.0124	0.0316	0.0042	0.0096	0.0151	0.0282	0.0088	0.0079	0.0174	0.0254	0.0090	0.0124	0.0000	0.0056	0.0138	0.0207	0.0094	0.0109	0.0075	0.0100	0.0199	0.0053	0.0287	0.0049	0.0248	0.0063	0.0076
OTU_112	G_Gymnoascus	0.0043	0.0050	0.0176	0.0920	0.0037	0.0124	0.0057	0.0000	0.0096	0.0126	0.0018	0.0131	0.0059	0.0226	0.0059	0.0231	0.0103	0.0021	0.0070	0.0092	0.0044	0.0010	0.0082	0.0075	0.0033	0.0629	0.0063	0.0065	0.0049	0.0198	0.0116	0.0019
OTU_113	G_Verticillium	0.1464	0.0283	0.0207	0.0131	0.0397	0.0177	0.0230	0.0320	0.0631	0.0151	0.0476	0.1519	0.0295	0.0871	0.0587	0.0617	0.0661	0.0638	0.0210	0.0246	0.0667	0.0240	0.0136	0.0353	0.7989	0.7132	1.3927	1.4169	0.2610	0.2526	0.3072	0.0739
OTU_114	C_Sordariomycetes	0.0316	0.0316	0.0682	0.0319	0.0186	0.0231	0.0373	0.0028	0.0076	0.0076	0.0018	0.0015	0.0059	0.0122	0.0000	0.0077	0.0186	0.0042	0.0042	0.0046	0.0148	0.0052	0.0082	0.0032	0.0083	0.0149	0.0021	0.0104	0.0148	0.0066	0.0000	0.0000
OTU_115	G_Articulospora	0.6976	1.3070	0.1219	0.2702	0.0373	0.0248	0.0258	0.8449	0.6329	0.2393	0.2330	0.2570	0.1003	0.4651	0.2444	0.2711	7.5258	0.1443	0.0936	0.0431	0.0089	0.0188	0.0136	1.1517	0.1301	0.1191	0.1787	0.0679	0.3706	0.0248	0.0042	0.0474
OTU_116	C_Dothideomycetes	0.0158	0.0100	0.0021	0.0094	0.0236	0.0000	0.0029	0.0000	0.0000	0.0000	0.0018	0.0044	0.0609	0.0000	0.0078	0.0296	0.0640	0.1234	0.0238	0.0385	1.7971	0.0700	0.0491	0.0588	0.0334	0.0083	0.0106	0.0013	0.0394	0.0528	0.0095	0.0227
OTU_117	P_Ascomycota	0.0201	0.0881	0.0403	0.0281	0.0733	0.0319	0.0258	0.0209	0.0918	0.0831	0.0741	0.1051	0.2536	0.0122	0.0723	0.2043	0.1054	0.1056	0.0489	0.0877	0.0207	0.0063	0.0995	0.0802	0.0934	0.2499	0.2326	0.1123	0.0345	0.1238	0.0887	0.0133
OTU_118	O_Sordariales	7.6897	2.3081	0.3017	5.7839	2.3100	1.2814	1.7090	18.8012	1.4532	8.4409	0.3494	0.8746	4.9368	6.0985	2.0177	0.1465	0.1136	0.0481	16.6243	1.3812	0.1037	2.6347	3.0535	3.7770	5.9757	0.6337	2.4449	0.5041	7.0742	1.5687	1.5443	0.0530
OTU_119	F_Coniochaetaceae	0.0072	0.0033	0.0010	0.0188	0.0137	0.0071	0.0029	0.0097	0.0076	0.0076	0.0141	0.0248	0.0020	0.0087	0.0039	0.0206	0.0145	0.0105	0.0503	0.0584	0.0237	0.0042	0.0259	0.0364	0.0183	0.0248	0.0360	0.0170	0.0037	0.0083	0.0158	0.0114
OTU_120	C_Dothideomycetes	0.1536	0.4590	0.3544	0.6887	0.0174	0.0852	0.0301	0.0042	0.0994	0.1373	0.0829	0.1080	0.0649	0.0383	2.1468	0.0026	0.0578	0.1150	0.0252	0.0000	0.0533	0.5234	0.0491	0.0011	0.2819	0.9084	0.3373	0.1737	0.0098	0.2180	0.2882	0.0000
OTU_121	O_Cystofilobasidiales	0.0933	0.0649	0.0599	0.0882	0.0969	0.0657	0.0316	0.0612	0.2543	0.1272	0.2577	0.4059	0.2300	0.0401	0.0626	0.2326	0.0393	0.0293	0.0769	0.1615	0.0193	0.0178	0.0436	0.0524	0.1017	0.0596	0.1396	0.1933	0.0357	0.0528	0.0739	0.0417
OTU_122	G_Bolbitius	1.0780	0.4889	0.0000	0.0957	0.0845	0.1225	0.0000	0.0070	1.5755	0.1423	0.0229	0.0496	1.6338	0.0017	0.0450	0.0026	0.0351	0.1223	0.0028	0.0015	0.1644	0.0084	0.0136	0.0417	0.0033	0.0463	0.0159	0.0078	0.0037	0.0000	0.0000	0.0000
OTU_123	G_Remersonia	0.0043	0.0000	0.0000	0.0075	0.0000	0.0000	0.0014	0.0000	0.0019	0.0063	0.0000	0.0058	0.0020	0.0035	0.0039	0.0051	0.0062	0.0010	0.0112	0.0123	0.0044	0.0021	0.0041	0.0150	0.0033	0.0033	0.0032	0.0091	0.0037	0.0050	0.0042	0.0133
OTU_124	O_Chaetothyriales	0.0043	0.0848	0.0269	0.2196	0.1627	0.0692	0.0603	0.0097	0.1587	0.1108	0.0971	0.1577	0.1003	0.1463	0.0978	0.5101	0.0021	0.0021	0.0014	0.0092	0.0074	0.0000	0.0014	0.0032	0.0033	0.0033	0.0011	0.0013	0.0000	0.0000	0.0000	0.0057
OTU_125	G_Ophiosphaerella	0.1981	0.1763	0.0258	0.0075	0.0050	0.0124	0.0187	0.0000	0.0650	0.0567	0.0671	0.0117	0.0039	0.0279	0.0176	0.0051	1.0701	0.6158	0.1747	0.0200	0.0044	0.1504	0.0109	0.0139	3.1888	0.0711	0.3437	0.7012	0.0406	0.2196	1.7343	0.0114
OTU_126	F_Nectriaceae	1.1885	0.7433	1.1282	1.9180	1.0817	0.8128	1.3746	0.8421	3.0478	2.5596	3.0090	3.6722	2.3711	3.5674	4.6317	3.5307	1.3201	0.5374	0.9518	0.8936	0.8845	0.5610	1.2031	0.8897	4.3546	6.4035	4.5377	3.9280	8.5749	6.5091	8.4053	3.5827
OTU_127	G_Arthrinium	0.0072	0.0150	0.0072	0.0019	0.0025	0.0089	0.0057	0.0014	0.0344	0.0063	0.0035	0.0204	0.0177	0.0087	0.0078	0.0103	0.0021	0.0021	0.0028	0.0369	0.0059	0.0010	0.0041	0.0075	0.0050	0.0132	0.0148	0.0170	0.0098	0.0099	0.0169	0.0114
OTU_128	G_Acremonium	0.0416	0.0216	0.0599	0.0319	0.0099	0.0018	0.0086	0.0028	0.0057	0.0063	0.0159	0.0555	0.0315	0.0105	0.0254	0.0552	0.0372	0.0021	0.0238	0.0308	0.0178	0.0188	0.0055	0.0171	0.0050	0.0165	0.0190	0.0196	0.0431	0.0116	0.0000	0.0038
OTU_129	G_Trichoderma	0.1220	0.0732	0.1570	0.0394	0.0323	0.0870	0.0890	0.0181	0.0076	0.0076	0.0088	0.0029	0.0000	0.0261	0.0371	0.0270	0.0764	0.0209	0.0293	0.0261	0.0889	0.0167	0.0395	0.0160	0.0517	0.0563	0.0307	0.0261	0.0332	0.0429	0.0243	0.0057
OTU_130	G_Tetracladium	0.1507	0.0865	0.1013	0.0432	0.0869	0.0887	0.1091	0.0362	0.0172	0.0743	0.0300	0.0117	0.0079	0.0105	0.0020	0.0064	0.0248	0.0021	0.0000	0.0015	0.0044	0.0031	0.0000	0.0000	0.0100	0.0116	0.0201	0.0287	0.0062	0.0165	0.0285	0.0057
OTU_131	O_Sordariales	0.1622	1.9954	0.0114	0.3378	0.0199	0.0106	2.9530	0.0028	0.0019	0.0000	0.0053	0.0015	0.0020	0.0000	0.0000	0.0154	0.0702	0.0418	0.0922	0.0461	0.0193	0.0084	1.2304	0.9710	0.0017	0.0066	1.7459	0.0000	0.0000	0.0066	0.0106	0.0038
OTU_132	D_Fungi	0.0215	0.0183	0.0186	0.0056	0.0534	0.0515	0.0517	0.0237	0.0000	0.0076	0.0124	0.0029	0.0197	0.0435	0.0371	0.0527	0.0165	0.0084	0.0391	0.0461	0.0963	0.0460	0.1921	0.2695	0.0017	0.0017	0.0000	0.0013	0.0049	0.0281	0.0253	0.0341
OTU_133	F_Pleosporaceae	0.0833	0.0416	0.0393	0.0957	0.0335	0.0461	0.0172	0.0209	0.1434	0.0453	0.1271	0.1504	0.1180	0.0435	0.1232	0.1079	0.0992	0.0115	0.0363	0.0815	0.0770	0.0387	0.1049	0.3379	0.2035	0.1936	0.1480	0.0757	0.3509	0.3583	0.3958	0.1591
OTU_134	G_Platygloea	0.0000	0.0083	0.0000	0.0000	0.5527	0.0603	0.1076	0.0891	0.1702	0.0453	0.1977	0.0000	0.0039	0.0314	0.0176	0.0116	0.2252	0.0010	0.0321	0.0062	0.0400	0.0021	0.0027	0.0032	0.0117	0.0000	0.0053	0.0000	0.0000	0.0264	0.0000	0.0360
OTU_135	P_Ascomycota	0.0301	0.0100	0.0413	0.0150	0.0099	0.0177	0.0215	0.0084	0.0210	0.0705	0.0353	0.0088	0.0393	0.0226	0.0606	0.1824	0.0269	0.1066	0.0098	0.0277	0.0252	0.0073	0.0095	0.0299	0.0367	0.0083	0.0508	0.0261	0.0135	0.0132	0.0032	0.0057
OTU_136	G_Arthrobotrys	0.0086	0.0166	0.0083	0.0000	0.0050	0.0018	0.0187	0.0014	0.0019	0.0000	0.0212	0.0438	0.0000	0.0192	0.0117	0.0540	0.0021	0.0167	0.0252	0.0046	0.0148	0.0198	0.0559	0.0246	0.0100	0.0050	0.0042	0.0196	0.0074	0.0033	0.0011	0.0057
OTU_137	D_Fungi	0.0072	0.0133	0.0114	0.0075	0.0335	0.0373	0.0402	0.0223	0.0019	0.0038	0.0035	0.0015	0.0216	0.0174	0.0137	0.0039	0.0083	0.0094	0.0168	0.0031	0.0163	0.0146	0.0095	0.0053	0.0017	0.0033	0.0032	0.0039	0.0209	0.0264	0.0158	0.0095
OTU_138	G_Monographella	0.0187	0.0116	0.0062	0.0056	0.0981	0.0337	0.0631	0.0376	0.0038	0.0164	0.0194	0.0190	0.0000	0.0122	0.0078	0.0039	0.0537	0.0042	0.0601	0.0215	0.2593	0.0951	0.1921	0.1251	0.0350	0.0894	0.0243	0.1162	0.0825	0.0677	0.0348	0.0246
OTU_139	D_Fungi	0.0258	0.0050	0.0269	0.0169	0.0273	0.0284	0.0129	0.0056	0.0402	0.0252	0.0353	0.0248	0.0177	0.0070	0.0313	0.0244	0.0207	0.0073	0.0238	0.0215	0.0104	0.0125	0.0259	0.0192	0.0334	0.0265	0.0349	0.0392	0.0185	0.0149	0.0359	0.0189
OTU_140	D_Fungi	0.0215	0.0050	0.0413	0.0225	0.0422	0.0089	0.0115	0.0014	0.0057	0.0076	0.0018	0.0102	0.0177	0.0314	0.0039	0.0270	0.0145	0.0052	0.0056	0.0092	0.0044	0.0031	0.0068	0.0128	0.0000	0.0116	0.0116	0.0091	0.0492	0.0330	0.0264	0.0227
OTU_141	P_Ascomycota	0.0330	0.0183	0.0331	0.0413	0.0050	0.0231	0.0172	0.0084	0.0172	0.0265	0.0229	0.0088	0.0177	0.1272	0.0860	0.1490	0.0103	0.0010	0.0028	0.0000	0.0119	0.0042	0.0041	0.0032	0.0884	0.0711	0.0560	0.0078	0.0579	0.0528	0.0211	0.0000
OTU_142	G_Chaetomium	0.5742	0.5620	0.5486	0.7488	0.3453	0.3851	0.3587	0.3675	0.7744	0.5668	0.5630	0.7257	0.3087	0.5609	0.5142	0.8107	0.6838	0.4725	2.8595	2.0118	0.5793	0.6059	1.2345	1.1934	1.3209	3.5029	2.1626	4.6933	0.4247	0.5812	0.8487	0.4339
OTU_143	O_Hypocreales	0.0115	0.0033	0.0010	0.0000	0.0000	0.0018	0.0000	0.0000	0.0096	0.0013	0.0035	0.0000	0.0157	0.0226	0.0860	0.0026	0.0041	0.0209	0.0042	0.0031	0.0044	0.0136	0.0218	0.0695	0.0117	0.0050	0.0127	0.0026	0.0086	0.0132	0.0158	0.0019
OTU_144	F_Sordariaceae	0.0000	0.0000	0.0083	0.0000	0.0062	0.0018	0.0000	0.0084	0.0000	0.0063	0.0106	0.0263	0.0098	0.0052	0.0098	0.0167	0.0000	0.0052	0.0000	0.0046	0.0074	0.0021	0.0000	0.0235	0.0133	0.0149	0.0264	0.0209	0.0320	0.0165	0.0042	0.0076
OTU_145	D_Fungi	0.0373	0.0067	0.0124	0.0150	0.0224	0.0337	0.0387	0.0320	0.0612	0.0139	0.0565	0.0175	0.0433	0.0435	0.0313	0.0373	0.0124	0.0178	0.0405	0.0308	0.0281	0.0167	0.0354	0.0289	0.0200	0.0232	0.0264	0.0326	0.0197	0.0182	0.0296	0.0114
OTU_146	G_Geomyces	2.6125	2.0171	3.8094	1.5464	2.3025	2.3995	2.0620	0.9855	0.9407	1.2244	0.7977	1.0162	0.4109	2.3986	1.0675	2.6262	1.8159	4.8059	1.8588	1.3258	1.5734	0.6676	1.2372	1.2362	0.8005	1.2708	1.3589	1.8204	0.5516	1.1641	1.0070	1.0307
OTU_147	D_Fungi	0.0086	0.0000	0.0072	0.0000	0.0782	0.0515	0.0531	0.0167	0.0115	0.0076	0.0106	0.0029	0.0118	0.0366	0.0098	0.0154	0.0021	0.0031	0.0056	0.0015	0.0133	0.0167	0.0422	0.0107	0.0017	0.0066	0.0011	0.0052	0.0111	0.0149	0.0053	0.0019
OTU_148	O_Chaetothyriales	0.0172	0.0283	0.0248	0.0150	0.0348	0.0177	0.0459	0.0111	0.0402	0.0063	0.0000	0.0044	0.0157	0.0052	0.0098	0.0334	0.0124	0.0188	0.0028	0.0031	0.0074	0.0188	0.0491	0.0032	0.0167	0.0050	0.0095	0.0052	0.0086	0.0066	0.0021	0.0038
OTU_149	P_Ascomycota	0.0201	0.0100	0.0382	0.0206	0.0099	0.0106	0.0201	0.0111	0.0153	0.0126	0.0176	0.0117	0.0138	0.0105	0.0098	0.0334	0.0145	0.0084	0.0084	0.0600	0.0059	0.0052	0.0177	0.0107	0.0300	0.0050	0.0159	0.0157	0.0012	0.0000	0.0032	0.0019
OTU_150	G_Tetracladium	4.8432	11.5337	4.5171	4.8080	8.5704	4.1032	4.2832	2.0629	4.6099	3.3847	4.7985	4.6052	3.8102	4.8687	3.4059	5.9179	4.7679	11.8761	4.0306	3.3914	2.2919	1.5838	2.3327	3.0145	4.1711	4.4758	4.4944	4.7703	3.2022	5.2674	6.2119	3.0143
OTU_151	D_Fungi	0.0301	0.0266	0.0186	0.0113	0.0435	0.0515	0.0273	0.0181	0.0172	0.0239	0.0071	0.0029	0.0098	0.0052	0.0039	0.0064	0.0269	0.0146	0.0070	0.0277	0.0415	0.0219	0.0082	0.0128	0.0133	0.0199	0.0328	0.0392	0.0209	0.0248	0.0264	0.0265
OTU_152	G_Gymnostellatospora	0.0043	0.0033	0.0351	0.0281	0.0025	0.0018	0.0000	0.0028	0.0096	0.0038	0.0018	0.0175	0.0079	0.0017	0.0039	0.0116	0.0000	0.0031	0.0098	0.0077	0.0030	0.0000	0.0095	0.0128	0.0300	0.0050	0.0085	0.0052	0.0025	0.0000	0.0000	0.0000
OTU_153	D_Fungi	0.0029	0.0000	0.0010	0.0000	0.0075	0.0071	0.0158	0.0195	0.0000	0.0013	0.0018	0.0058	0.0000	0.0017	0.0020	0.0064	0.0083	0.0240	0.0070	0.0031	0.0356	0.0115	0.0436	0.0150	0.0117	0.0165	0.0296	0.0353	0.0332	0.0330	0.0654	0.0530
OTU_154	D_Fungi	0.0201	0.0299	0.0093	0.0244	0.0000	0.0053	0.0000	0.0000	0.0134	0.0252	0.0106	0.0088	0.0098	0.0052	0.0000	0.0039	0.0558	0.0052	0.0154	0.0092	0.0089	0.0063	0.0082	0.0043	0.0133	0.0066	0.0190	0.0222	0.0025	0.0050	0.0032	0.0000
OTU_155	G_Acremonium	0.2971	0.4456	0.0992	0.2702	0.0174	0.0266	0.0330	0.0223	0.1778	0.0680	0.1112	0.1256	0.0550	0.1864	0.0313	0.0540	0.1116	0.2812	0.1062	0.0431	0.0207	0.0063	0.0055	0.0107	0.0801	0.0215	0.0391	0.0457	0.0259	0.0528	0.0253	0.0189
OTU_156	O_Pleosporales	0.1134	0.1031	0.2118	0.0375	0.0161	0.6726	0.4549	0.1114	0.2906	0.2759	0.1906	0.1738	0.2261	0.4337	0.0587	0.4099	0.9255	0.0439	0.5912	1.0628	0.7452	0.0710	0.4932	0.4930	1.3676	0.5642	0.1079	0.8201	0.8286	0.3418	0.7505	0.3164
OTU_157	O_Pleosporales	0.0014	0.0033	0.0010	0.0000	0.3117	0.0071	0.0057	0.0000	0.0210	0.0088	0.0124	0.0029	0.0079	0.0279	0.0137	0.0039	0.0041	0.0010	0.0000	0.0031	0.0163	0.0136	0.0232	0.0053	0.0117	0.0083	0.0042	0.0013	0.0197	0.0231	0.0549	0.0076
OTU_158	G_Metarhizium	0.0158	0.0133	0.0269	0.0169	0.0037	0.0124	0.0029	0.0000	0.0019	0.0025	0.0000	0.0146	0.0000	0.0017	0.0059	0.0026	0.0124	0.0125	0.1467	0.2569	0.0030	0.0010	0.0395	0.1091	0.0167	0.0314	0.0476	0.0235	0.0012	0.0099	0.0106	0.0019
OTU_159	D_Fungi	0.0560	0.0216	0.1271	0.0263	0.0360	0.0426	0.2597	0.0084	0.0153	0.0151	0.0247	0.0146	0.0098	0.0105	0.0059	0.0051	0.0103	0.0010	0.0000	0.0015	0.0000	0.0000	0.0000	0.0000	0.0100	0.0050	0.0032	0.0104	0.0049	0.0050	0.0063	0.0000
OTU_160	P_Ascomycota	0.1479	0.0033	0.0351	0.0075	0.2111	0.1526	0.3329	0.0348	0.0000	0.0731	0.0265	0.0000	0.0570	0.0610	0.0919	0.0026	0.0000	0.0010	0.0000	0.0000	0.0089	0.0031	0.0000	0.0000	0.0117	0.0033	0.0000	0.0483	0.0074	0.0165	0.0116	0.0000
OTU_161	O_Agaricales	0.0115	0.0100	0.0238	0.0281	0.0000	0.0035	0.0000	0.0028	0.0287	0.0189	0.0141	0.0044	0.0157	0.0035	0.0000	0.0013	0.0992	0.0031	0.0028	0.0200	0.0074	0.0000	0.0041	0.0032	0.0017	0.0000	0.0000	0.0026	0.0000	0.0132	0.0021	0.0000
OTU_162	D_Fungi	0.0258	0.0449	0.1694	0.0601	0.0012	0.0000	0.0014	0.0195	0.0765	0.0252	0.1041	0.0394	0.0000	0.0557	0.0000	0.0000	0.0847	0.0115	0.0112	0.0000	0.0370	0.0031	0.1376	0.0086	0.2068	0.7926	0.9718	0.5537	0.0320	0.0000	0.2143	0.0303
OTU_163	G_Podosordaria	1.1326	0.3359	0.3306	0.5255	0.1143	6.3146	0.0904	35.2501	0.0210	0.8654	0.0759	0.0672	0.0845	0.0087	0.0020	0.0630	0.0764	0.0659	0.0238	0.0246	19.1914	0.1118	0.0191	12.7628	0.0200	0.2962	0.2824	0.0209	15.6922	4.2833	0.0169	0.0853
OTU_164	O_Pleosporales	0.0086	0.0000	0.0103	0.0000	0.0000	0.0000	0.0143	0.0000	0.0000	0.0000	0.0212	0.0000	0.0000	0.0035	0.0020	0.0103	0.0289	0.0115	0.0196	0.0385	0.0326	0.0063	0.0654	0.0289	0.0250	0.0132	0.0571	0.0353	0.0025	0.0231	0.0116	0.0246
OTU_165	G_Dioszegia	0.0129	0.0116	0.0145	0.0056	0.0087	0.0071	0.0000	0.0056	0.0000	0.0038	0.0018	0.0058	0.0020	0.0035	0.0078	0.0039	0.0248	0.0293	0.0070	0.0154	0.0370	0.0115	0.0763	0.0749	0.0150	0.0099	0.0032	0.0039	0.0172	0.0215	0.0095	0.0114
OTU_166	G_Cylindrocarpon	0.0072	0.0116	0.0062	0.0094	0.0012	0.0160	0.0057	0.0042	0.0057	0.0050	0.0035	0.0000	0.0020	0.1916	0.0352	0.0514	0.0021	0.0010	0.0000	0.0000	0.0030	0.0021	0.0000	0.0000	0.0250	0.0149	0.0085	0.0000	0.0357	0.0495	0.0063	0.0019
OTU_167	G_Dioszegia	0.0029	0.0050	0.0062	0.0000	0.0037	0.0035	0.0029	0.0070	0.0019	0.0025	0.0053	0.0029	0.0020	0.0000	0.0020	0.0013	0.0062	0.0617	0.0028	0.0015	0.0089	0.0042	0.0150	0.0374	0.0083	0.0000	0.0021	0.0013	0.0135	0.0165	0.0074	0.0114
OTU_168	G_Peziza	1.0350	0.5887	1.1634	0.0094	0.2471	0.1029	0.3917	0.1740	0.1893	0.0214	0.0088	0.0394	0.0924	1.1444	0.0215	1.5431	0.5805	0.6001	0.2040	0.2876	1.5926	0.4952	0.0572	4.5704	0.0183	0.0496	0.0095	1.0473	0.0148	0.0248	0.0106	0.5343
OTU_169	O_Onygenales	0.0115	0.0033	0.0072	0.0038	0.0050	0.0177	0.0057	0.0084	0.0115	0.0038	0.0335	0.0117	0.0944	0.0209	0.0117	0.0193	0.0021	0.0031	0.0014	0.0123	0.0044	0.0000	0.0014	0.0032	0.0033	0.0066	0.0021	0.0026	0.0025	0.0132	0.0021	0.0000
OTU_170	D_Fungi	0.0215	0.0017	0.0010	0.0038	0.0012	0.0319	0.0603	0.0278	0.0000	0.2998	0.0635	0.0044	0.0256	0.0226	0.0156	0.0218	0.0227	0.0021	0.0028	0.0000	0.0000	0.0157	0.0286	0.0000	0.0017	0.0000	0.0582	0.0052	0.0086	0.0066	0.1541	0.0663
OTU_171	P_Ascomycota	0.0072	0.0000	0.0093	0.0169	0.0000	0.0035	0.0043	0.0014	0.0172	0.0088	0.0035	0.0131	0.0000	0.0035	0.0020	0.0039	0.0785	0.0105	0.0014	0.0138	0.0163	0.0073	0.0027	0.0053	0.0350	0.0281	0.0243	0.0248	0.0037	0.0132	0.0095	0.0000
OTU_172	P_Ascomycota	0.0689	0.1081	0.4184	0.0000	0.4632	0.1278	0.3257	0.0042	0.0497	0.2456	0.0300	0.0219	0.0020	0.0679	0.0000	0.0000	0.9606	0.0606	0.0014	0.0000	0.0059	0.0010	0.0000	0.0011	0.1017	0.5692	0.0021	0.0078	0.1317	0.1354	0.0528	0.0019
OTU_173	C_Dothideomycetes	0.0000	0.0100	0.0196	0.0038	0.0050	0.0124	0.0100	0.0028	0.0153	0.0063	0.0071	0.0029	0.0039	0.0017	0.0078	0.0000	0.0124	0.0010	0.0028	0.0031	0.0044	0.0010	0.0000	0.0043	0.0083	0.0000	0.0021	0.0104	0.0074	0.0033	0.0042	0.0000
OTU_174	G_Discocistella	0.1034	0.0831	0.2211	0.0638	0.0559	0.0905	0.0359	0.0209	0.1033	0.1978	0.0318	0.2176	0.0531	0.0592	0.0313	0.0064	0.0744	0.2854	0.0224	0.0062	0.1852	0.1525	0.0559	0.0032	1.3826	0.0447	0.5880	0.0875	0.2696	0.1701	0.0412	0.0114
OTU_175	P_Ascomycota	0.0072	0.0017	0.0010	0.0019	0.0000	0.0000	0.0129	0.0042	0.0000	0.0000	0.0000	0.0000	0.0000	0.0000	0.0000	0.0013	0.0289	0.0031	0.0713	0.0338	0.0089	0.0042	0.1267	0.0706	0.0083	0.0149	0.0338	0.0718	0.0012	0.0033	0.0116	0.0133
OTU_176	D_Fungi	0.0100	0.0050	0.0114	0.0019	0.0025	0.0035	0.0057	0.0014	0.0076	0.0050	0.0212	0.0117	0.0000	0.0052	0.0059	0.0013	0.0083	0.0000	0.0028	0.0046	0.0044	0.0052	0.0068	0.0032	0.0033	0.0083	0.0127	0.0104	0.0098	0.0198	0.0169	0.0076
OTU_177	F_Pyronemataceae	0.0359	0.0665	0.0403	0.0244	0.0124	0.0177	2.0634	0.0251	0.0057	0.0265	0.4412	0.0307	0.0079	0.1289	2.0275	0.2582	0.0021	0.0073	0.0042	0.0092	0.0711	0.0198	0.0109	0.1219	0.0033	0.1506	0.0000	0.0052	0.0037	0.0264	0.0137	1.0023
OTU_178	D_Fungi	0.0158	0.0100	0.0186	0.0056	0.0062	0.0053	0.0043	0.0070	0.0363	0.0139	0.0106	0.0117	0.0039	0.0017	0.0020	0.0128	0.0186	0.0010	0.0056	0.0046	0.0119	0.0031	0.0109	0.0075	0.0050	0.0033	0.0243	0.0209	0.0111	0.0033	0.0127	0.0208
OTU_179	F_Herpotrichiellaceae	0.0345	0.0116	0.0227	0.0150	0.1205	0.0319	0.2899	0.0654	0.0019	0.0000	0.0141	0.0000	0.0747	0.0035	0.0020	0.0000	0.0909	0.0052	0.0280	0.0015	0.0400	0.1818	0.9552	0.0471	0.0050	0.0761	0.0148	0.0091	0.0037	0.0182	0.0011	0.0019
OTU_180	G_Schizothecium	0.2971	0.2943	0.3843	0.6531	0.4011	0.7188	0.3171	0.3508	0.0631	0.1222	0.0847	0.1183	0.0492	0.1202	0.2209	0.1979	0.4462	0.1547	0.2488	0.1292	0.2578	0.0418	0.2207	0.0610	0.0617	0.3409	0.1343	0.2324	0.1317	0.1783	0.1721	0.1989
OTU_181	D_Fungi	0.0158	0.0033	0.0444	0.0375	0.0360	0.0408	0.0545	0.0056	0.0000	0.0642	0.0053	0.0015	0.0511	0.0592	0.0020	0.0655	0.0041	0.0010	0.0042	0.0015	0.0089	0.0042	0.0123	0.0032	0.0000	0.0017	0.0011	0.0039	0.0049	0.0066	0.0074	0.0000
OTU_182	G_Podospora	0.0244	0.0017	0.0062	0.0244	0.0025	0.0000	0.0029	0.0000	0.0134	0.0050	0.0035	0.0131	0.0157	0.0139	0.0293	0.0488	0.0248	0.0042	0.0000	0.0015	0.0015	0.0021	1.5969	0.0267	0.0217	0.0149	0.0296	0.0888	0.0160	0.0413	0.0274	0.0909
OTU_183	F_Lasiosphaeriaceae	0.0072	0.0815	0.0155	0.0300	0.0000	0.0124	0.0215	0.0084	0.0096	0.0176	0.0406	0.0146	0.0000	0.0017	0.1369	0.0026	0.0000	0.0000	0.0461	0.0277	0.0000	0.0000	0.0191	0.0011	0.0100	0.0000	0.0000	0.0000	0.0012	0.0000	0.0000	0.0000
OTU_184	C_Agaricomycetes	0.0732	0.0216	0.0000	0.0469	0.1714	0.0000	0.0000	0.0404	0.1033	0.0000	0.0000	0.0920	0.0138	0.0000	0.0000	0.0450	0.1653	0.0450	0.3173	0.6798	0.3422	0.0951	0.2752	0.5518	0.1084	0.0612	0.1893	0.3709	0.1465	0.2857	0.2449	0.0019
OTU_185	G_Tetracladium	0.0129	0.0116	0.2841	0.0488	0.0000	0.0550	0.0014	0.0014	0.4245	0.3086	0.0194	0.0730	0.0039	0.0470	0.0196	0.0051	0.0145	0.0450	0.0042	0.0015	0.0030	0.0073	0.0014	0.0000	0.1501	0.0695	0.0127	0.1567	0.0012	0.0000	0.0011	0.0341
OTU_186	D_Fungi	0.0172	0.0017	0.0010	0.0019	0.0186	0.0071	0.0100	0.0028	0.0019	0.0088	0.0035	0.0058	0.0413	0.0314	0.0059	0.0193	0.0000	0.0000	0.0014	0.0031	0.0119	0.0042	0.0000	0.0011	0.0183	0.0265	0.0211	0.0131	0.0123	0.0264	0.0211	0.0549
OTU_187	G_Spizellomyces	0.0029	0.0000	0.0165	0.0657	0.0397	0.0337	0.0517	0.0111	0.0019	0.0088	0.0000	0.0000	0.0098	0.0017	0.0039	0.0000	0.1549	0.0021	0.0154	0.0000	0.0104	0.0052	0.0082	0.0000	0.0000	0.0017	0.0032	0.0013	0.0025	0.0083	0.0011	0.0057
OTU_188	F_Trichocomaceae	0.0000	0.0000	0.0000	0.0019	0.0000	0.0000	0.0000	0.0070	0.0000	0.0000	0.0018	0.0058	0.0020	0.0017	0.0078	0.0090	0.0103	0.0042	0.0070	0.0015	0.0119	0.0010	0.0123	0.0128	0.0067	0.0033	0.0127	0.0131	0.0062	0.0116	0.0137	0.0095
OTU_189	F_Microascaceae	0.0014	0.0033	0.0010	0.0019	0.0037	0.0018	0.0029	0.0056	0.0096	0.0113	0.0247	0.0073	0.0039	0.0017	0.0117	0.0090	0.0021	0.0105	0.0056	0.0031	0.0089	0.0031	0.0245	0.0139	0.0033	0.0132	0.0180	0.0091	0.0074	0.0050	0.0095	0.0000
OTU_190	F_Filobasidiaceae	0.0000	0.0083	0.0010	0.0038	0.0161	0.0053	0.0086	0.0042	0.0000	0.0025	0.0106	0.0073	0.0059	0.0017	0.0137	0.0039	0.0021	0.0000	0.0000	0.0000	0.0341	0.0209	0.0273	0.0364	0.0017	0.0000	0.0000	0.0039	0.0098	0.0149	0.0137	0.0019
OTU_191	G_Plectosphaerella	0.0660	0.0116	0.0165	0.0094	0.0224	0.0142	0.0086	0.0084	0.0306	0.0479	0.0318	0.0350	0.0334	0.0296	0.0235	0.0334	0.0310	0.0031	0.0182	0.0138	0.0415	0.0042	0.0123	0.0492	0.1234	0.1456	0.0804	0.0718	0.0246	0.0479	0.0369	0.0227
OTU_192	F_Pezizaceae	0.0014	0.0000	0.0021	0.0000	0.0075	0.0035	0.0172	0.0000	0.0019	0.0050	0.0000	0.0015	0.0000	0.0000	0.0156	0.0026	0.1673	0.0010	0.0000	0.0000	0.0341	0.0178	0.0000	0.0021	0.0067	0.0083	0.0085	0.0666	0.0098	0.0132	0.0032	0.0796
OTU_193	C_Tremellomycetes	0.0100	0.0017	0.0083	0.0056	0.0087	0.0089	0.0100	0.0014	0.0057	0.0113	0.0071	0.0292	0.0059	0.0070	0.0156	0.0026	0.0124	0.0115	0.0098	0.0046	0.0148	0.0094	0.0300	0.0460	0.0017	0.0000	0.0000	0.0026	0.0049	0.0066	0.0011	0.0076
OTU_194	G_Holtermanniella	0.0287	0.0266	0.0310	0.0225	0.0236	0.0213	0.0359	0.0167	0.0669	0.0579	0.0600	0.0380	0.0413	0.0540	0.0411	0.0103	0.0165	0.0847	0.0196	0.0246	0.0533	0.0303	0.0504	0.0567	0.0467	0.0099	0.0317	0.0274	0.0443	0.0380	0.0190	0.0152
OTU_195	P_Basidiomycota	0.0014	0.0000	0.0000	0.0038	0.0025	0.0018	0.0057	0.0014	0.0076	0.0013	0.0088	0.0102	0.0118	0.0174	0.0039	0.0064	0.0041	0.0094	0.0042	0.0261	0.0089	0.0042	0.0204	0.0096	0.0050	0.0050	0.0021	0.0065	0.0037	0.0017	0.0032	0.0038
OTU_196	P_Basidiomycota	0.0388	0.0233	0.0196	0.0131	0.0348	0.0266	0.0215	0.0111	0.0249	0.0126	0.0159	0.0058	0.0157	0.0139	0.0059	0.0103	0.0145	0.0021	0.0042	0.0123	0.0074	0.0073	0.0041	0.0021	0.0067	0.0165	0.0159	0.0196	0.0049	0.0132	0.0169	0.0114
OTU_197	G_Psathyrella	0.1034	0.1048	0.2066	0.0150	0.2658	0.1367	0.0689	0.0167	0.0229	0.0731	0.0106	0.0599	0.0275	0.0523	0.0547	0.0360	0.0062	0.0010	0.0000	0.0062	0.0163	0.0010	0.0041	0.0011	0.0083	0.0364	0.0370	0.0222	0.0123	0.0330	0.0095	0.0057
OTU_198	D_Fungi	0.0115	0.0033	0.0124	0.0056	0.0012	0.0106	0.0029	0.0042	0.0210	0.0076	0.0141	0.0117	0.0059	0.0000	0.0098	0.0064	0.0062	0.0021	0.0419	0.0646	0.0044	0.0073	0.0150	0.0663	0.0117	0.0182	0.0275	0.0078	0.0037	0.0017	0.0021	0.0057
OTU_199	D_Fungi	0.0086	0.0116	0.0031	0.0113	0.0050	0.0035	0.0000	0.0014	0.0019	0.0013	0.0106	0.0088	0.0020	0.0035	0.0000	0.0051	0.0041	0.0063	0.0056	0.0031	0.0044	0.0031	0.0014	0.0075	0.0017	0.0083	0.0021	0.0235	0.0012	0.0000	0.0000	0.0000
OTU_200	P_Ascomycota	0.0057	0.0000	0.0031	0.0094	0.0000	0.0089	0.0014	0.0028	0.0153	0.0214	0.0018	0.0029	0.0079	0.0017	0.0078	0.0051	0.0041	0.0073	0.0070	0.0031	0.0044	0.0010	0.0027	0.0043	0.0033	0.0033	0.0042	0.0026	0.0049	0.0099	0.0032	0.0038
OTU_201	G_Scutellinia	0.0043	0.0083	0.0000	0.0000	0.0062	0.0071	0.0143	0.0070	0.0000	0.0076	0.0018	0.0029	0.0098	0.0052	0.0332	0.0000	0.0041	0.0010	0.0084	0.0062	0.0089	0.0010	0.0014	0.0064	0.0000	0.0132	0.0275	0.0104	0.0209	0.0000	0.0042	0.0208
OTU_202	G_Waitea	0.6201	0.0266	0.2159	2.3515	0.0323	0.0248	0.0646	1.0189	0.0000	0.0013	0.0000	0.0774	0.0000	0.2125	0.0469	0.0026	0.0062	0.0115	0.0000	3.6329	4.9779	0.8744	0.0055	0.0075	0.0017	0.8157	0.0000	0.0078	0.7510	0.0264	0.0021	0.0000
OTU_203	G_Cheilymenia	0.3158	0.0682	0.2056	0.0019	0.4458	0.7560	0.2109	0.0264	0.0000	0.0126	0.0882	0.0277	0.0413	0.0000	0.1193	0.1670	0.0000	0.0753	0.0964	0.0169	0.1244	0.0324	0.1703	0.0695	0.0000	0.0563	0.0412	0.0000	0.0000	0.0033	0.0000	0.0208
OTU_204	D_Fungi	0.3574	0.0449	0.2831	0.0375	0.1515	0.1367	0.3932	0.0278	0.0038	0.0353	0.0176	0.0015	0.0079	0.0105	0.0137	0.0013	0.0083	0.0073	0.0000	0.0000	0.0015	0.0010	0.0095	0.0000	0.0017	0.0050	0.0169	0.0013	0.0037	0.0000	0.0000	0.0019
OTU_205	P_Ascomycota	0.0445	0.0382	0.0558	0.0188	0.0186	0.0213	0.0416	0.0125	0.0249	0.0151	0.0212	0.0102	0.0000	0.0174	0.0059	0.0039	0.0248	0.0073	0.0070	0.0031	0.0089	0.0052	0.0136	0.0032	0.0067	0.0232	0.0021	0.0078	0.0037	0.0083	0.0063	0.0019
OTU_206	G_Podospora	0.0345	0.0499	0.0062	0.0075	0.6048	0.0373	0.0172	0.0139	0.1434	0.1688	0.0300	0.0058	0.4424	0.0157	0.7293	0.0000	0.0103	0.1505	0.0000	0.0231	0.0252	0.0272	0.1076	0.0471	0.0884	0.1870	0.0878	0.0836	0.0419	0.0694	0.0749	0.0000
OTU_207	D_Fungi	0.0775	0.0316	0.0031	0.0131	0.0087	0.0799	0.0646	0.0181	0.0076	0.0000	0.0000	0.1022	0.0590	0.0645	0.0196	0.0411	0.1198	0.0178	0.2879	0.6767	0.9719	0.3949	0.2126	0.5529	0.0700	0.0927	0.4124	0.0914	0.1071	0.1618	1.0682	0.3486
OTU_208	P_Ascomycota	0.0029	0.0100	0.0010	0.0019	0.0000	0.0071	0.0000	0.0042	0.0057	0.0013	0.0000	0.0000	0.0020	0.0017	0.0000	0.0051	0.0041	0.0021	0.0000	0.0046	0.0059	0.0042	0.0014	0.0075	0.0033	0.0066	0.0053	0.0026	0.0037	0.0132	0.0127	0.0095
OTU_209	F_Orbiliaceae	0.0014	0.0083	0.0372	0.0169	0.0621	0.0319	0.0230	0.0362	0.0019	0.0000	0.0018	0.0029	0.0000	0.0105	0.0039	0.0077	0.0103	0.0063	0.0363	0.0215	0.0133	0.0063	0.0409	0.0192	0.0200	0.0017	0.0074	0.0300	0.0062	0.0050	0.0211	0.0057
OTU_210	P_Basidiomycota	0.0014	0.0100	0.0413	0.0131	0.0050	0.0089	0.0014	0.0028	0.0249	0.0088	0.0035	0.0058	0.0157	0.0070	0.0000	0.0617	0.0000	0.0042	0.0056	0.0015	0.0000	0.0031	0.0014	0.0075	0.0000	0.0017	0.0000	0.1319	0.0148	0.0000	0.0000	0.0000
OTU_211	P_Ascomycota	0.0000	0.0000	0.0062	0.0000	0.0000	0.0000	0.0215	0.0000	0.0019	0.0265	0.0671	0.0102	0.2713	0.1254	0.0059	0.0000	0.0000	0.0000	0.0000	0.0000	0.0000	0.0000	0.0000	0.0011	0.0033	0.0132	0.0677	0.0131	0.0148	0.0165	0.0000	0.0038
OTU_212	P_Ascomycota	0.0646	0.0466	0.0072	0.0000	0.0782	0.0106	0.0029	0.0000	0.0841	0.1499	0.0247	0.1051	0.0256	0.0122	0.0274	0.3263	0.0000	0.0052	0.0042	0.0015	0.0000	0.0000	0.0000	0.0000	0.0050	0.0017	0.0032	0.0000	0.0000	0.0000	0.0000	0.0000
OTU_213	D_Fungi	0.0014	0.0000	0.0000	0.0000	0.0000	0.0000	0.0000	0.0000	0.0096	0.0063	0.0088	0.0117	0.0059	0.0052	0.0117	0.0090	0.0083	0.0073	0.0070	0.0231	0.0148	0.0198	0.0218	0.0128	0.0033	0.0149	0.0042	0.0118	0.0062	0.0066	0.0127	0.0000
OTU_214	P_Ascomycota	0.0029	0.0100	0.0010	0.2702	0.0882	0.0231	0.0416	0.4385	0.0650	0.0101	0.0424	0.1840	0.0570	0.0139	0.0176	0.2069	0.0000	0.0010	0.0000	0.0000	0.0044	0.0000	0.0000	0.0000	0.0050	0.0000	0.0085	0.0144	0.0160	0.0000	0.0348	0.0000
OTU_215	G_Trichoderma	0.0129	0.0116	0.0258	0.0357	0.0112	0.0728	0.0043	0.0432	0.1874	0.0151	0.0300	0.0599	0.0531	0.0366	0.1349	0.0887	0.0909	0.0188	0.0293	0.0554	0.0785	0.0157	0.0327	0.0492	0.0700	0.0447	0.1311	0.1175	0.0431	0.0495	0.2512	0.0512
OTU_216	F_Nectriaceae	0.0043	0.0200	0.0351	0.0113	0.0199	0.0124	0.0158	0.0014	0.0688	0.0441	0.0124	0.0350	0.0747	0.0261	0.0821	0.0077	0.0021	0.0010	0.0028	0.0062	0.0178	0.0042	0.0068	0.0000	0.0801	0.0546	0.0550	0.0326	0.0246	0.0000	0.0084	0.0152
OTU_217	C_Sordariomycetes	0.0115	0.0017	0.0010	0.0075	0.0050	0.0071	0.0014	0.0042	0.0000	0.0000	0.0000	0.0000	0.0020	0.0087	0.0215	0.0283	0.0000	0.0031	0.0056	0.0215	0.0000	0.0031	0.0000	0.0299	0.0000	0.0000	0.0053	0.0078	0.0000	1.7255	0.0222	0.0019
OTU_218	D_Fungi	0.0100	0.0017	0.0010	0.0113	0.0099	0.0018	0.0043	0.0139	0.0019	0.0025	0.0035	0.0058	0.0079	0.0139	0.0196	0.0077	0.0103	0.0094	0.0014	0.0046	0.0237	0.0104	0.0095	0.0214	0.0100	0.0050	0.0063	0.0078	0.0160	0.0182	0.0148	0.0000
OTU_219	G_Peziza	0.0388	0.0050	0.0031	0.0000	0.0050	0.0426	0.0014	0.0097	0.0554	0.0655	0.0106	0.0248	0.0039	0.0035	0.3773	0.0154	0.0496	0.0031	0.0084	0.0000	0.0000	0.0031	0.0027	0.0064	0.0100	0.2333	0.0190	0.1685	0.0012	3.9712	1.9454	0.0076
OTU_220	G_Schizothecium	0.2742	0.1946	0.1963	0.3397	0.1639	0.2502	0.1363	0.1016	0.2046	0.8881	0.2224	0.2424	0.1101	0.4930	0.1896	0.1670	0.5578	0.2258	0.5437	0.7798	0.2726	0.2298	0.2493	0.2984	0.4837	0.6106	0.6810	0.6138	0.2598	0.2526	0.3483	0.1895
OTU_221	P_Ascomycota	0.0603	0.0931	0.0093	0.0525	0.0422	0.0408	0.1019	0.0153	0.9216	0.4686	0.7889	0.3344	0.3893	0.4930	0.3089	0.8236	0.0083	0.0115	0.0853	0.0969	0.0341	0.0021	0.0082	0.1583	0.0350	0.0430	0.1163	0.0901	0.0369	0.0611	0.1045	0.0758
OTU_222	G_Chaetomium	0.2483	0.2710	0.2676	0.3378	0.3279	0.2609	0.2626	0.2867	0.5220	0.3325	0.3459	0.3344	0.3873	0.3884	0.4360	0.6026	0.3078	0.2666	0.2655	0.3937	0.3644	0.2006	0.3011	0.2599	0.3185	0.9713	0.8640	0.7130	0.2942	0.5664	0.5257	0.4168
OTU_223	C_Leotiomycetes	0.0086	0.0100	0.0000	0.0150	0.0000	0.0000	0.0000	0.0000	0.0000	0.0113	0.0053	0.0029	0.0000	0.0000	0.0000	0.0000	0.0000	0.0125	0.0000	0.4876	0.0830	0.0000	0.0000	0.0000	0.0033	11.6040	0.0053	0.0039	0.0086	0.0132	0.0084	0.0057
OTU_224	F_Nectriaceae	0.0014	0.0083	0.0114	0.0038	0.0062	0.0018	0.0000	0.0028	0.0096	0.0038	0.0035	0.0073	0.0020	0.0888	0.0293	0.0077	0.0062	0.0010	0.0014	0.0031	0.0193	0.0000	0.0014	0.0021	0.0067	0.0017	0.0190	0.0065	0.0049	0.0165	0.0148	0.0038
OTU_225	P_Ascomycota	0.0072	0.0017	0.0062	0.0000	0.0137	0.0586	0.0057	0.0251	0.0057	0.0013	0.0106	0.0102	0.0492	0.3188	0.4712	0.0630	0.0000	0.0000	0.0028	0.0000	0.0015	0.0031	0.0055	0.0032	0.0150	0.0033	0.0032	0.0013	0.0185	0.0991	0.0887	0.0189
OTU_226	G_Absidia	0.0244	0.0100	0.0031	0.0056	0.0112	0.0089	0.0115	0.0084	0.0153	0.0063	0.0071	0.0044	0.0000	0.0000	0.0020	0.0013	0.0207	0.0220	0.0307	0.0261	0.0133	0.0084	0.0082	0.0257	0.0534	0.0331	0.0476	0.0548	0.0123	0.0066	0.0053	0.0095
OTU_227	P_Basidiomycota	0.0373	0.0283	0.0145	0.0150	0.0397	0.0586	0.0488	0.0042	0.0268	0.0630	0.0335	0.0146	0.0236	0.0209	0.0117	0.0128	0.0207	0.0042	0.0000	0.0077	0.0148	0.0031	0.0082	0.0118	0.0000	0.0000	0.0032	0.0157	0.0049	0.0017	0.0137	0.0019
OTU_228	O_Chaetothyriales	0.0100	0.0100	0.0238	0.0657	0.2360	0.1278	0.0832	0.0668	0.0860	0.0806	0.1465	0.0394	1.0695	0.1446	0.0235	0.1015	0.0103	0.0105	0.2138	0.0169	0.0237	0.1003	0.0504	0.0385	0.0217	0.0182	0.0391	0.4349	0.0542	0.0330	0.0507	0.0360
OTU_229	P_Ascomycota	0.0014	0.0000	0.0000	0.0000	0.0000	0.0071	0.0043	0.0000	0.1185	0.0126	0.1059	0.0190	0.0452	0.0401	0.0000	0.0398	0.0000	0.0084	0.0196	0.0000	0.0000	0.0000	0.0000	0.0000	0.0133	0.0099	0.0137	0.0509	0.0160	0.0066	0.0559	0.0530
OTU_230	G_Ascobolus	0.0789	0.0449	0.0465	0.0525	0.0186	0.0053	0.0115	0.0278	0.0038	0.0063	0.0141	0.0000	0.0236	0.0645	0.0235	0.3713	0.0454	0.0962	0.3186	0.0646	0.0637	0.0146	0.7140	0.1968	0.0400	0.0182	0.0349	0.3526	0.3004	0.2345	0.0285	1.0477
OTU_231	O_Hypocreales	0.0129	0.0366	0.0010	0.0131	0.0025	0.0089	0.7361	0.0042	0.0134	0.0113	0.0053	0.0117	0.0039	0.0087	0.0000	0.0077	0.6487	0.0063	0.0014	4.8095	0.0474	0.0188	0.0627	0.0096	0.0083	0.0132	0.0254	0.0718	0.0616	0.0627	0.0179	0.0189
OTU_232	G_Talaromyces	0.0000	0.0000	0.0000	0.0000	0.0000	0.0018	0.0000	0.0014	0.0038	0.0025	0.0018	0.0015	0.0098	0.2143	0.0098	0.0206	0.0000	0.0010	0.0042	0.0046	0.0044	0.0042	0.0000	0.0021	0.0067	0.0099	0.0074	0.0052	0.0111	0.0264	0.0084	0.0133
OTU_233	G_Gibellulopsis	0.8024	0.8414	0.7697	0.8858	0.4707	0.5803	1.0647	0.5192	1.5392	0.9813	0.9742	1.4397	0.9103	1.2106	1.6228	1.6780	1.4481	0.4767	1.0370	1.7949	0.8030	0.3071	0.7835	0.8672	2.5367	2.5548	2.2102	2.1220	1.0674	1.1327	1.7469	0.8696
OTU_234	G_Coprinellus	0.0474	0.1364	0.0630	0.4579	0.3316	0.0302	0.0430	0.1016	0.0000	0.0013	0.0000	0.0073	0.0098	0.0017	0.0000	0.0039	0.0000	0.0000	0.1579	0.1030	0.0030	0.0010	0.0177	0.0813	0.0017	0.0017	0.0000	0.0000	0.0000	0.0182	0.4465	0.0000
OTU_235	G_Psathyrella	0.0029	0.0017	0.0000	0.0000	0.0050	0.0000	0.0014	0.0000	0.0363	0.0050	0.0106	0.0000	0.0039	0.0000	0.0020	0.0039	0.0041	0.0042	0.0028	0.0015	0.0044	0.0000	0.0109	0.0064	0.0083	0.0099	0.0254	0.0104	0.0135	0.0083	0.0338	0.0057
OTU_236	C_Agaricomycetes	0.0014	0.0017	2.7514	0.0000	0.0025	0.0035	0.0129	0.0000	0.0038	0.3918	0.0035	0.0131	0.0000	0.2247	0.0020	0.0463	0.1963	0.0042	3.8406	0.0031	0.2252	0.4294	2.0561	0.0011	0.0000	0.0000	0.0053	0.0000	0.0098	0.0050	0.0032	0.0000
OTU_237	P_Ascomycota	0.0158	0.0067	0.0010	0.0413	0.1056	0.0461	0.0143	0.4176	0.0076	0.0013	0.6971	0.0015	0.1612	0.0174	0.0059	0.0578	0.0000	0.0000	0.0000	0.0000	0.0015	0.0094	0.0000	0.0000	0.0000	0.0000	0.0011	0.0000	0.0062	0.0000	0.0158	0.0000
OTU_238	D_Fungi	0.0187	0.0067	0.0289	0.0131	0.2260	0.1899	0.1722	0.0571	0.0249	0.0176	0.0335	0.0088	0.0433	0.0418	0.0469	0.0257	0.0124	0.0094	0.0112	0.0185	0.0385	0.0293	0.0300	0.0192	0.0117	0.0165	0.0063	0.0039	0.0135	0.0314	0.0063	0.0019
OTU_239	P_Ascomycota	0.1651	0.1280	0.2345	0.1989	0.1639	0.1083	0.1091	0.0919	0.1625	0.1411	0.1447	0.3650	0.0767	0.1237	0.1310	0.2313	0.3512	0.5844	0.4682	0.6460	0.1926	0.0857	0.2602	0.2791	0.1468	0.3342	0.1777	0.3369	0.0862	0.2097	0.2913	0.1705
OTU_240	C_Agaricomycetes	0.0014	0.0017	0.0021	0.0000	0.0037	0.0071	0.0029	0.0000	0.0076	0.0038	0.0124	0.0088	0.0079	0.0035	0.0059	0.0064	0.0041	0.0052	0.0028	0.0354	0.0089	0.0084	0.0354	0.0203	0.0033	0.0033	0.0063	0.0052	0.0037	0.0000	0.0127	0.0095
OTU_241	G_Lentinellus	0.0043	0.0033	0.0010	0.0000	0.0050	0.0018	0.0000	0.0000	0.1568	0.0164	0.0318	0.0058	0.0079	0.0017	0.0098	0.0013	0.0372	0.0010	0.0349	0.0077	0.0178	0.0021	0.0150	0.0150	0.0083	0.0017	0.0032	0.0013	0.0049	0.0000	0.0032	0.0000
OTU_242	F_Sclerotiniaceae	0.0072	0.0067	0.0031	0.0019	0.0012	0.0177	0.0115	0.0000	0.0000	0.0013	0.0000	0.0204	0.0157	0.0070	0.0587	0.0013	0.0124	0.0084	0.0028	0.0108	0.0059	0.0042	0.0082	0.0128	0.0050	0.0017	0.0063	0.0170	0.0160	0.0099	0.0074	0.0076
OTU_243	P_Ascomycota	0.0632	0.0033	0.0031	0.0150	0.0609	0.0089	0.0014	0.0014	0.5908	0.2557	1.3695	0.3504	0.1887	0.1515	0.2229	0.2750	0.1487	0.0052	0.0867	0.0415	0.0237	0.0031	0.0245	0.1764	0.0100	0.2432	0.2686	2.6509	0.0012	0.0033	0.0454	0.0133
OTU_244	G_Arthrobotrys	0.0043	0.0000	0.0186	0.0188	0.0000	0.0071	0.0000	0.0000	0.0038	0.0151	0.0106	0.0102	0.0000	0.0192	0.0000	0.0026	0.0000	0.0021	0.0182	0.0215	0.0030	0.0000	0.0095	0.0064	0.0000	0.0033	0.0021	0.0000	0.0000	0.0000	0.0084	0.0038
OTU_245	D_Fungi	0.0014	0.0000	0.0000	0.0000	0.0000	0.0053	0.0000	0.0000	0.0019	0.0050	0.0053	0.0000	0.0039	0.0226	0.0117	0.0051	0.0000	0.0010	0.0042	0.0046	0.0044	0.0010	0.0055	0.0053	0.0050	0.0050	0.0148	0.0065	0.0037	0.0033	0.0011	0.0000
OTU_246	P_Ascomycota	0.0100	0.0083	0.0000	0.0000	0.0956	0.0160	0.0014	0.0000	0.0153	0.2696	0.0335	0.0000	0.0118	0.0000	0.0078	0.0334	0.0000	0.0021	0.0028	0.0185	0.0000	0.0000	0.0000	0.0021	0.0000	0.0033	0.0000	0.0065	0.0000	0.0000	0.0201	0.0000
OTU_247	D_Fungi	0.0402	0.0382	0.0434	0.0113	0.0012	0.0035	0.0029	0.0028	0.0707	0.0189	0.0124	0.0117	0.0039	0.0244	0.0078	0.0026	0.0000	0.0105	0.0000	0.0000	0.0000	0.0000	0.0000	0.0000	0.0033	0.0000	0.0402	0.0144	0.0012	0.0149	0.0306	0.0000
OTU_248	D_Fungi	0.0273	0.0017	0.0124	0.0056	0.0397	0.0692	0.0301	0.0056	0.0038	0.0063	0.0071	0.0073	0.0020	0.0122	0.0078	0.0051	0.0041	0.0063	0.0014	0.0000	0.0059	0.0052	0.0068	0.0000	0.0017	0.0050	0.0000	0.0248	0.0111	0.0182	0.0106	0.0133
OTU_249	P_Ascomycota	0.0072	0.0083	0.0000	0.0000	0.0012	0.0000	0.0000	0.0000	0.0000	0.0000	0.0000	0.0000	0.0000	0.0000	0.0020	0.0026	0.0124	0.0930	0.0056	0.0154	0.0696	0.0084	0.0818	0.0952	0.0067	0.0017	0.0180	0.0026	0.1317	0.0083	0.0190	0.0038
OTU_250	G_Chaetomium	0.0057	0.0116	0.0062	0.0038	0.0050	0.0142	0.0072	0.0070	0.0210	0.0088	0.0035	0.0175	0.0079	0.0087	0.0196	0.0128	0.0041	0.0063	0.0517	0.0492	0.0178	0.0042	0.0109	0.0171	0.0484	0.0298	0.0360	0.0261	0.0049	0.0066	0.0201	0.0057
OTU_251	G_Plectosphaerella	0.0158	0.0200	0.0434	0.0188	0.0273	0.0515	0.0273	0.0599	0.0344	0.0252	0.0318	0.0131	0.1180	0.1585	0.0821	0.0835	0.0227	0.0188	0.2865	0.1246	0.6119	0.0178	0.0136	0.0128	0.2051	1.5769	0.1660	0.0849	0.1071	0.0958	0.1235	0.0493
OTU_252	G_Ochroconis	0.0115	0.0067	0.0124	0.0150	0.0174	0.0248	0.0143	0.0042	0.0076	0.0050	0.0035	0.0073	0.0059	0.0052	0.0039	0.0116	0.0021	0.0031	0.0028	0.0015	0.0104	0.0000	0.0014	0.0011	0.0000	0.0050	0.0021	0.0052	0.0037	0.0033	0.0042	0.0000
OTU_253	F_Lasiosphaeriaceae	0.3646	0.2694	0.8255	8.4506	1.7362	7.3688	1.0403	1.0941	1.1836	2.9362	1.5477	1.4543	3.4308	0.6950	2.2602	3.4549	2.0617	0.1422	0.6583	1.0705	0.6785	0.1891	1.0832	0.6224	0.0917	0.5179	0.2337	0.4466	0.1908	0.1205	0.1942	0.5229
OTU_254	G_Psathyrella	0.1019	0.1813	0.0434	0.0019	0.0037	0.0106	0.0273	0.0042	0.0076	0.0013	0.0159	0.0219	0.0039	0.0052	0.0137	0.0090	0.0599	0.0105	0.0154	0.0784	0.0696	0.1024	0.2616	0.0150	0.0217	0.0083	0.0085	0.0104	0.2056	0.7992	0.4824	0.2179
OTU_255	O_Onygenales	0.0029	0.0017	0.0000	0.0000	0.0037	0.0053	0.0057	0.0028	0.0038	0.0025	0.0071	0.0044	0.0020	0.0000	0.0000	0.0064	0.0041	0.0010	0.0042	0.0015	0.0074	0.0000	0.0014	0.0000	0.0033	0.0066	0.0042	0.0026	0.0037	0.0033	0.0032	0.0000
OTU_256	D_Fungi	0.0014	0.0000	0.0000	0.0019	0.0025	0.0018	0.0000	0.0000	0.0038	0.0000	0.0035	0.0029	0.0000	0.0000	0.0039	0.0000	0.0041	0.0052	0.0070	0.0062	0.0044	0.0021	0.0068	0.0011	0.0167	0.0381	0.0296	0.0078	0.0049	0.0000	0.0053	0.0019
OTU_257	P_Ascomycota	0.0014	0.0017	0.0103	0.0075	0.0062	0.0089	0.0014	0.0014	0.0038	0.0025	0.0124	0.0102	0.0059	0.0000	0.0039	0.0039	0.0041	0.0000	0.0000	0.0000	0.0030	0.0000	0.0000	0.0000	0.0000	0.0033	0.0085	0.0065	0.0049	0.0000	0.0042	0.0019
OTU_258	P_Basidiomycota	0.0014	0.0150	0.0641	0.0225	0.0137	0.0018	0.0014	0.0056	0.0287	0.0063	0.0018	0.0102	0.0197	0.0017	0.0000	0.0578	0.0806	0.0282	0.0238	0.0015	0.0207	0.0240	0.0273	0.0107	0.0350	0.0033	0.0000	0.1750	0.0234	0.0017	0.0000	0.0038
OTU_259	D_Fungi	0.0014	0.0017	0.0000	0.0038	0.0112	0.0124	0.0115	0.0111	0.0057	0.0000	0.0000	0.0058	0.0118	0.0174	0.0156	0.0103	0.0000	0.0010	0.0000	0.0000	0.0044	0.0000	0.0041	0.0000	0.0017	0.0000	0.0000	0.0000	0.0197	0.0066	0.0053	0.0057
OTU_260	G_Acremonium	0.0000	0.0000	0.0103	0.0000	0.0000	0.0018	0.0072	0.0014	0.0000	0.0000	0.0000	0.0000	0.0020	0.0226	0.0020	0.0039	0.0062	0.0000	0.0056	0.0046	0.0148	0.0052	0.0041	0.0053	0.0000	0.0000	0.0042	0.0039	0.0037	0.0000	0.0074	0.0000
OTU_261	G_Oligoporus	0.0517	0.0083	0.0331	0.0094	0.0584	0.0160	0.0502	0.0153	0.0096	0.0076	0.0035	0.0015	0.0098	0.0017	0.0000	0.0000	0.0207	0.0052	0.0168	0.0062	0.0193	0.0063	0.0068	0.0043	0.0033	0.0017	0.0011	0.0091	0.0000	0.0000	0.0000	0.0000
OTU_262	D_Fungi	0.0086	0.0216	0.0041	0.0338	0.0000	0.0071	0.0043	0.0014	0.0038	0.0038	0.1747	0.0000	0.0020	0.2247	0.0469	0.0103	0.0000	0.0000	0.0000	0.0000	0.0133	0.0010	0.0055	0.0000	0.0767	0.0265	0.0032	0.0379	0.0012	0.0066	0.0011	0.0000
OTU_263	D_Fungi	0.0014	0.0017	0.0393	0.0075	0.0000	0.0444	0.0072	0.0014	0.0038	0.0013	0.0071	0.0000	0.0039	0.0000	0.0020	0.0013	0.0186	0.0010	0.0000	0.0000	0.0030	0.0000	0.0055	0.0011	0.0000	0.0050	0.0074	0.0065	0.0185	0.0099	0.0084	0.0208
OTU_264	G_Peziza	0.0990	0.0482	0.0155	0.0000	0.0770	0.0071	0.0301	0.0000	0.0191	0.3565	0.0035	0.0015	0.0000	0.2212	0.0039	0.0064	0.0000	0.0000	0.0000	0.0200	0.0000	0.0010	0.0000	0.0000	0.0000	0.1539	0.0000	0.0104	0.0000	0.0066	0.0000	0.0000
OTU_265	D_Fungi	0.0014	0.0000	0.0000	0.0000	0.0012	0.0035	0.0029	0.0028	0.0057	0.0050	0.0071	0.0073	0.0020	0.0017	0.0059	0.0026	0.0041	0.0042	0.0028	0.0031	0.0000	0.0042	0.0014	0.0011	0.0033	0.0116	0.0074	0.0091	0.0086	0.0099	0.0074	0.0000
OTU_266	D_Fungi	0.0100	0.0033	0.0031	0.0038	0.0149	0.0089	0.0072	0.0070	0.0076	0.0088	0.0035	0.0044	0.0118	0.0122	0.0117	0.0193	0.0145	0.0031	0.0349	0.0338	0.0207	0.0031	0.0136	0.0171	0.0117	0.0149	0.0180	0.0131	0.0123	0.0347	0.0369	0.0360
OTU_267	D_Fungi	0.0230	0.0233	0.0620	0.0150	0.0385	0.0674	0.0158	0.0056	0.0210	0.0063	0.0300	0.0307	0.0315	0.0226	0.0313	0.0116	0.0083	0.0031	0.0042	0.0046	0.0133	0.0031	0.0068	0.0053	0.0050	0.0083	0.0116	0.0052	0.0086	0.0396	0.0264	0.0152
OTU_268	P_Ascomycota	0.0330	0.0133	0.0196	0.0694	0.0373	0.0195	0.0043	0.0167	0.1511	0.0869	0.0900	0.0423	0.0315	0.0366	0.0528	0.0360	0.0000	0.0000	0.0000	0.0000	0.0000	0.0000	0.0000	0.0000	0.0000	0.0000	0.0000	0.0000	0.0000	0.0000	0.0000	0.0000
OTU_269	F_Nectriaceae	0.0474	0.0200	0.0527	0.0300	0.0720	0.2201	0.0215	0.0251	0.0363	0.0743	0.0900	0.1285	0.0079	0.0645	0.0371	0.0334	0.0083	0.1725	0.1481	0.0508	0.0119	0.0042	0.0136	0.1583	0.1768	0.0199	0.0127	0.0170	0.0012	0.0033	0.0116	0.0038
OTU_270	C_Agaricomycetes	0.0718	0.0050	0.0021	0.0056	0.0596	0.0035	0.3846	0.0153	0.0057	0.0743	0.0053	0.1694	0.0531	0.0557	0.0137	0.0501	0.0062	0.0000	0.0000	0.0031	0.0385	0.4262	0.0313	0.0000	0.0000	0.0000	0.0011	0.0013	0.0086	0.0050	0.0232	0.0095
OTU_271	P_Ascomycota	0.0000	0.0000	0.0000	0.0000	0.0000	0.0000	0.0000	0.0000	0.0038	0.0038	0.0106	0.0029	0.0000	0.0035	0.0039	0.0090	0.0000	0.0021	0.0056	0.0138	0.0119	0.0000	0.0014	0.0021	0.0050	0.0017	0.0000	0.0000	0.0111	0.0099	0.0000	0.0000
OTU_272	D_Fungi	0.0029	0.0017	0.0041	0.0000	0.0248	0.0124	0.0129	0.0014	0.0000	0.0000	0.0000	0.0000	0.0020	0.0017	0.0020	0.0051	0.0000	0.0000	0.0028	0.0000	0.0015	0.0115	0.0055	0.0021	0.0000	0.0033	0.0000	0.0000	0.0037	0.0182	0.0116	0.0019
OTU_273	P_Ascomycota	0.0043	0.0200	0.0630	0.0000	0.0571	0.0444	0.0861	0.0292	0.0000	0.0000	0.0000	0.0000	0.0039	0.0000	0.0000	0.0000	0.1033	0.0042	0.0545	0.0046	0.0756	0.0449	0.4565	0.0011	0.0000	0.0000	0.0000	0.0000	0.0012	0.0000	0.0000	0.0000
OTU_274	D_Fungi	0.0373	0.0133	0.0434	0.0225	0.0559	0.0745	0.0517	0.0209	0.0382	0.0378	0.0229	0.0248	0.0275	0.0174	0.0450	0.0231	0.0145	0.0042	0.0098	0.0231	0.0237	0.0178	0.0164	0.0139	0.0167	0.0232	0.0137	0.0313	0.0283	0.0182	0.0201	0.0114
OTU_275	D_Fungi	0.0029	0.0000	0.0021	0.0019	0.0124	0.0089	0.0143	0.0042	0.0000	0.0038	0.0035	0.0029	0.0118	0.0052	0.0176	0.0231	0.0000	0.0000	0.0014	0.0123	0.0133	0.0021	0.0068	0.0021	0.0017	0.0000	0.0000	0.0013	0.0000	0.0017	0.0000	0.0019
OTU_276	P_Ascomycota	0.0675	0.0449	0.0155	0.1820	0.2546	0.1846	0.5553	0.3981	0.1415	0.1461	0.2982	0.7855	1.2131	0.0314	0.7019	0.6745	0.0207	0.0178	0.0000	0.0062	0.3719	0.0219	0.1063	0.0438	0.2568	0.1440	0.1227	0.4466	0.2499	0.1701	0.5024	0.1250
OTU_277	D_Fungi	0.0043	0.0033	0.0000	0.0000	0.0025	0.0000	0.0014	0.0626	0.5258	0.0983	0.0865	0.2015	0.1573	0.2926	0.1545	0.1143	0.0000	0.0000	0.0000	0.0000	0.0015	0.0021	0.0000	0.0000	0.0000	0.0000	0.0053	0.0039	0.0000	0.0231	0.0021	0.0019
OTU_278	G_Funneliformis	0.1665	0.0649	0.0806	0.0601	0.1180	0.0231	0.0359	0.0278	0.0115	0.0038	0.0018	0.0234	0.0020	0.0366	0.0235	0.0000	0.0124	0.0021	0.0014	0.0000	0.0593	0.0063	0.0000	0.0021	0.0150	0.0017	0.0032	0.0405	0.0037	0.0297	0.0253	0.0152
OTU_279	O_Sordariales	0.1751	0.1264	0.0000	0.0000	0.0000	0.0018	0.0000	0.0000	0.0688	0.0025	0.0000	0.0015	0.0000	0.0000	0.0020	0.0013	0.0021	0.0021	0.0098	0.0477	0.0030	0.0021	0.0136	1.2351	0.0167	0.9117	0.0983	0.0705	0.0037	0.0165	0.0243	0.0152
OTU_280	P_Ascomycota	0.0388	0.0017	0.1746	0.0094	0.0609	0.0089	0.0086	0.0014	0.0191	0.0076	0.0000	0.0000	0.0039	0.0000	0.0020	0.0039	0.0021	0.0209	0.0000	0.0000	0.0133	0.0146	0.0095	0.0000	0.0450	0.0000	0.0053	0.0091	0.0012	0.0017	0.0000	0.0000
OTU_281	O_Hypocreales	0.0201	0.0183	0.0176	0.1107	0.0286	0.0248	0.0689	0.0014	0.0115	0.0000	0.0124	0.0000	0.0000	0.0157	0.0059	0.0154	0.0000	0.0000	0.0000	0.0000	0.0000	0.0000	0.0000	0.0267	0.0000	0.0000	0.0000	0.0013	0.0012	0.0083	0.0000	0.0000
OTU_282	G_Myxotrichum	0.0014	0.0017	0.0031	0.0019	0.0075	0.0035	0.0014	0.0000	0.0038	0.0076	0.0106	0.0029	0.0039	0.0070	0.0137	0.0013	0.0000	0.0000	0.0000	0.0000	0.0030	0.0010	0.0000	0.0000	0.0067	0.0017	0.0042	0.0118	0.0086	0.0000	0.0021	0.0019
OTU_283	F_Pyronemataceae	0.0373	0.0033	0.0052	0.0094	0.0000	0.0000	0.0014	0.0042	0.0268	0.0013	0.0529	0.0073	0.0020	0.0035	0.0098	0.0026	0.1178	0.0105	0.0000	0.0000	0.0193	0.0073	0.0068	0.0011	0.0050	0.0066	0.0011	0.0131	0.0025	0.3203	0.0169	0.0284
OTU_284	G_Volvopluteus	0.0043	0.0083	0.0021	0.0000	0.0000	0.0018	0.0172	0.0028	0.0000	0.0000	0.0000	0.0000	0.0000	0.0052	0.0000	0.0064	0.0041	0.0010	0.0140	0.0154	0.0104	0.0063	0.0204	0.0150	0.0000	0.0050	0.0042	0.0013	0.0037	0.0066	0.0000	0.0019
OTU_285	D_Fungi	0.0043	0.0000	0.0031	0.0038	0.0075	0.0231	0.0057	0.0000	0.0038	0.0025	0.0071	0.0029	0.0020	0.0105	0.0039	0.0026	0.0000	0.0000	0.0000	0.0000	0.0000	0.0010	0.0000	0.0000	0.0033	0.0066	0.0032	0.0000	0.0098	0.0066	0.0032	0.0303
OTU_286	G_Bullera	0.0043	0.0000	0.0052	0.0000	0.0000	0.0000	0.0000	0.0000	0.0000	0.0000	0.0000	0.0058	0.0039	0.0035	0.0039	0.0000	0.0062	0.0021	0.0014	0.0031	0.0059	0.0042	0.0136	0.0160	0.0017	0.0033	0.0011	0.0026	0.0012	0.0033	0.0000	0.0057
OTU_287	P_Ascomycota	0.0000	0.0000	0.0000	0.0000	0.0000	0.0000	0.0000	0.0000	0.0574	0.0252	0.0088	0.0423	0.0236	0.0052	0.0254	0.0193	0.0000	0.0042	0.0042	0.0046	0.0000	0.0000	0.0027	0.0043	0.0000	0.0099	0.0000	0.0000	0.0086	0.0099	0.0011	0.0019
OTU_288	P_Ascomycota	0.0632	0.0183	0.0000	0.0075	0.0087	0.0000	0.0043	0.0000	0.0000	0.0076	0.0000	0.0000	0.0236	0.0000	0.0215	0.0283	0.0207	0.0000	0.0000	0.0000	0.0030	0.0000	0.0027	0.0000	0.0000	0.0000	0.0116	0.0000	0.0000	0.0017	0.0000	0.0322
OTU_289	F_Leucosporidiaceae	0.0072	0.0000	0.0010	0.0056	0.0037	0.0000	0.0072	0.0278	0.0038	0.0076	0.0035	0.0146	0.0059	0.0000	0.0000	0.0257	0.0393	0.0105	0.0908	0.2030	0.0326	0.0198	0.0286	0.0995	0.0017	0.0000	0.0011	0.0300	0.0000	0.0000	0.0053	0.0000
OTU_290	G_Monosporascus	0.0014	0.0000	0.0000	0.0075	0.0025	0.0000	0.0029	0.0000	0.0038	0.0063	0.0035	0.0000	0.0000	0.0070	0.0000	0.0000	0.0041	0.0010	0.0028	0.0046	0.0000	0.0052	0.0027	0.0000	0.0083	0.0000	0.0063	0.0104	0.0012	0.0149	0.0021	0.0019
OTU_291	D_Fungi	0.0057	0.0000	0.0021	0.0019	0.2484	0.1154	0.1004	0.0404	0.0019	0.0000	0.0018	0.0015	0.0393	0.0052	0.0039	0.0039	0.0021	0.0031	0.0210	0.0015	0.0044	0.0073	0.0218	0.0043	0.0033	0.0033	0.0000	0.0013	0.0049	0.0182	0.0190	0.0114
OTU_292	G_Fusidium	0.0000	0.0000	0.0000	0.0094	0.0124	0.0089	0.0057	0.0000	0.0000	0.0000	0.0000	0.0015	0.0000	0.0017	0.0020	0.0000	0.0000	0.0094	0.0084	0.0108	0.0089	0.0042	0.0150	0.0021	0.0000	0.0050	0.0011	0.0118	0.0025	0.0000	0.0000	0.0000
OTU_293	G_Schizothecium	0.1679	0.0665	0.0341	0.1389	0.0460	0.1420	0.0646	0.0376	0.4742	0.3174	0.4694	0.5724	0.2556	0.5522	0.4321	3.5769	0.0785	0.1411	0.3424	0.4722	0.1096	0.0167	0.1294	0.1829	0.4069	0.1605	0.1787	0.3030	0.0148	0.0578	0.0591	0.0360
OTU_294	D_Fungi	0.0000	0.0000	0.0010	0.0000	0.0012	0.0035	0.0057	0.0014	0.0076	0.0050	0.0124	0.0015	0.0059	0.0070	0.0000	0.0077	0.0021	0.0000	0.0084	0.0031	0.0000	0.0000	0.0055	0.0011	0.0083	0.0050	0.0053	0.0000	0.0025	0.0033	0.0011	0.0000
OTU_295	C_Dothideomycetes	0.0000	0.0017	0.0000	0.0038	0.0112	0.0018	0.0000	0.0000	0.0115	0.0025	0.0053	0.0015	0.0039	0.0000	0.0117	0.0013	0.0000	0.0021	0.0014	0.0000	0.0000	0.0010	0.0055	0.0107	0.0067	0.0000	0.0032	0.0039	0.0246	0.0132	0.0116	0.0057
OTU_296	C_Sordariomycetes	0.1062	0.0000	0.0217	0.0000	0.0025	0.0124	0.0086	0.0640	0.0421	0.0176	0.0282	0.2876	0.1258	0.0226	0.0978	0.1079	0.0041	0.0000	0.2725	0.0215	0.0178	0.0146	0.0409	0.0310	0.0100	0.0463	0.0645	0.0287	0.0025	0.0793	0.0338	0.0587
OTU_297	G_Paecilomyces	0.0014	0.0000	0.0000	0.0000	0.0012	0.0000	0.0000	0.0000	0.0000	0.0000	0.0000	0.0000	0.0098	0.0105	0.0059	0.0000	0.0000	0.0031	0.1789	0.0062	0.0000	0.0021	0.0123	0.0021	0.0267	0.0066	0.0011	0.0000	0.0012	0.0033	0.0000	0.0019
OTU_298	D_Fungi	0.0057	0.0017	0.0217	0.0019	0.0099	0.0018	0.0029	0.0139	0.0344	0.0076	0.0141	0.0102	0.0157	0.0122	0.0352	0.0193	0.0083	0.0000	0.0028	0.0092	0.0030	0.0052	0.0082	0.0128	0.0100	0.0066	0.0148	0.0131	0.0037	0.0050	0.0158	0.0114
OTU_299	D_Fungi	0.0043	0.0000	0.0021	0.0000	0.0075	0.0035	0.0115	0.0042	0.0019	0.0063	0.0035	0.0015	0.0059	0.0017	0.0000	0.0039	0.0103	0.0136	0.0307	0.0062	0.0296	0.0125	0.0382	0.0107	0.0050	0.0000	0.0011	0.0013	0.0074	0.0000	0.0084	0.0057
OTU_300	F_Plectosphaerellaceae	0.0014	0.0000	0.0010	0.0150	0.0000	0.0018	0.0014	0.0042	0.0038	0.0013	0.0053	0.0058	0.0000	0.0000	0.0000	0.0064	0.0021	0.0000	0.0014	0.0154	0.0015	0.0000	0.0191	0.0086	0.0033	0.0000	0.0063	0.0026	0.0037	0.0099	0.0179	0.0000
OTU_301	G_Pyrenophora	0.0072	0.0000	0.0083	0.0000	0.0012	0.0142	5.2188	0.0000	0.0363	0.0000	0.0000	0.0161	0.0000	0.0052	0.0000	0.0000	0.0000	0.0000	0.0238	0.0231	0.0059	0.0000	0.0068	0.0011	0.0000	0.0000	0.0000	0.0000	0.0062	0.0000	0.0032	0.0000
OTU_302	D_Fungi	0.0545	0.0033	0.0041	0.0751	0.0286	0.0799	0.0000	0.0014	0.0000	0.0176	0.0000	0.0000	0.0000	0.0122	0.0117	0.0064	0.0041	0.0000	0.0000	0.0000	0.0000	0.0021	0.0000	0.0086	0.0050	0.0000	0.0021	0.0000	0.0098	0.0083	0.0000	0.0000
OTU_303	G_Podospora	0.5038	0.3359	0.7925	0.9740	0.2906	0.1012	0.6529	0.2213	0.1166	0.5656	0.4183	0.4395	0.1966	0.7386	0.2503	0.7619	3.4334	0.1798	1.0915	0.0584	0.4682	0.1682	0.2289	0.1069	0.2185	0.0711	0.1671	0.2795	0.3312	0.2939	0.0929	0.1459
OTU_304	O_Sordariales	0.0603	0.2594	0.0145	0.0038	1.6356	0.1863	0.0832	0.3494	0.0019	0.0000	0.0000	0.0000	0.0000	0.0000	0.0000	0.0013	0.0021	0.0000	0.0000	0.0031	0.0059	0.0000	0.0000	0.0000	0.0033	0.0017	0.0127	0.1084	0.0012	0.0017	0.0021	0.0000
OTU_305	F_Schizoporaceae	0.0086	0.0050	0.0176	0.0075	0.0137	0.0035	0.0100	0.0000	0.0057	0.0025	0.0018	0.0015	0.0000	0.0017	0.0000	0.0013	0.0661	0.0000	0.0042	0.0000	0.0311	0.0031	0.0055	0.0043	0.0000	0.0000	0.0000	0.0013	0.0000	0.0000	0.0000	0.0000
OTU_306	G_Ambispora	0.0632	0.0067	0.0134	0.0150	0.0062	0.0018	0.0014	0.0111	0.0076	0.0302	0.0335	0.0219	0.0000	0.0000	0.0020	0.0051	0.0041	0.0021	0.0042	0.0015	0.0044	0.0000	0.0014	0.0000	0.0067	0.0033	0.0011	0.0052	0.0000	0.0017	0.0000	0.0000
OTU_307	P_Ascomycota	0.0115	0.0033	0.0062	0.0038	0.0099	0.0035	0.0057	0.0014	0.0057	0.0038	0.0176	0.0175	0.0118	0.0174	0.0098	0.0128	0.0062	0.0000	0.0070	0.0000	0.0015	0.0042	0.0055	0.0053	0.0000	0.0000	0.0011	0.0000	0.0000	0.0000	0.0000	0.0000
OTU_308	G_Leptosphaeria	0.0100	0.0017	0.0041	0.0000	0.0000	0.0000	0.0000	0.0000	0.0000	0.0000	0.0035	0.0000	0.0000	0.0000	0.0000	0.0000	0.0496	0.0000	0.0000	0.0015	0.0000	0.0021	0.0123	0.0043	0.0117	0.0099	0.0412	0.0118	0.0049	0.0182	0.0179	0.0189
OTU_309	F_Hyaloscyphaceae	0.0000	0.0017	0.0052	0.0056	0.0112	0.0461	0.1421	0.0056	0.0153	0.0013	0.0035	0.0000	0.0138	0.0854	0.0000	0.0026	0.1136	0.0031	0.0014	0.0354	0.0296	0.0031	0.0055	0.0053	0.0801	0.0033	0.0656	0.0366	0.0320	0.0066	0.0760	0.0303
OTU_310	D_Fungi	0.0072	0.0017	0.0010	0.0000	0.0062	0.0018	0.0000	0.0028	0.0000	0.0000	0.0035	0.0015	0.0039	0.0017	0.0020	0.0051	0.0062	0.0042	0.0084	0.0154	0.0000	0.0000	0.0082	0.0043	0.0000	0.0000	0.0011	0.0026	0.0037	0.0066	0.0011	0.0000
OTU_311	G_Discocistella	0.0000	0.0067	0.0000	0.0488	0.3341	2.2238	0.0143	0.0139	0.1147	0.0290	0.0812	0.0774	0.1337	0.2404	0.0117	0.0218	0.0000	0.0000	0.0000	0.0000	0.0000	0.0031	0.0000	0.0000	0.0000	0.0000	0.0000	0.0000	0.0000	0.0000	0.0000	0.0000
OTU_312	C_Agaricomycetes	0.0144	0.0100	0.0134	0.0038	0.0025	0.0000	0.0000	0.0000	0.0057	0.0025	0.0035	0.0088	0.0059	0.0383	0.0215	0.0013	0.0062	0.0000	0.0000	0.0000	0.0030	0.0000	0.0000	0.0011	0.0000	0.0017	0.0021	0.0000	0.0025	0.0000	0.0306	1.6578
OTU_313	F_Nectriaceae	0.0043	0.0033	0.0021	0.0131	0.0087	0.0177	0.0072	0.0167	0.0038	0.0063	0.0035	0.0015	0.0177	0.0000	0.0137	0.0077	0.0062	0.0073	0.0643	0.0031	0.0000	0.0031	0.0055	0.0000	0.0700	0.0215	0.1639	0.0222	0.0135	0.0083	0.0116	0.0000
OTU_314	C_Tremellomycetes	0.0029	0.0067	0.0021	0.0000	0.0000	0.0000	0.0000	0.0000	0.0268	0.0252	0.0053	0.0000	0.0079	0.0017	0.0078	0.0000	0.0000	0.0010	0.0000	0.0000	0.0015	0.0000	0.0000	0.0000	0.0083	0.0083	0.0148	0.0196	0.0037	0.0017	0.0000	0.0057
OTU_315	D_Fungi	0.0014	0.0017	0.0010	0.0075	0.0000	0.0018	0.0000	0.0000	0.0172	0.0025	0.0071	0.0117	0.0020	0.0017	0.0059	0.0013	0.0021	0.0000	0.0000	0.0062	0.0030	0.0052	0.0027	0.0011	0.0217	0.0199	0.0296	0.0287	0.0025	0.0017	0.0063	0.0019
OTU_316	F_Herpotrichiellaceae	0.0316	0.0067	0.0165	0.0019	0.0273	0.0248	0.2669	0.0097	0.0000	0.0000	0.0000	0.0000	0.0000	0.0017	0.0059	0.0000	0.0083	0.0000	0.0000	0.0000	0.0015	0.0219	0.0109	0.0000	0.0050	0.0000	0.0011	0.0000	0.0000	0.0017	0.0127	0.0095
OTU_317	P_Ascomycota	0.0000	0.0000	0.0083	0.0019	0.0012	0.0053	0.0000	0.0000	0.0057	0.0050	0.0000	0.0029	0.0020	0.0000	0.0000	0.0013	0.0000	0.0010	0.0028	0.0046	0.0030	0.0000	0.0027	0.0032	0.0067	0.0050	0.0053	0.0013	0.0012	0.0033	0.0063	0.0019
OTU_318	G_Cosmospora	0.0000	0.0033	0.0010	0.0019	0.0012	0.0018	0.0000	0.0070	0.0000	0.0000	0.0000	0.0029	0.0000	0.0139	0.0078	0.0013	0.0000	0.0000	0.0028	0.0000	0.0030	0.0000	0.0014	0.0021	0.0017	0.0033	0.0032	0.0013	0.0037	0.0050	0.0011	0.0000
OTU_319	D_Fungi	0.0100	0.0033	0.0041	0.0038	0.0037	0.0018	0.0000	0.0000	0.0038	0.0139	0.0088	0.0029	0.0157	0.0714	0.0039	0.0026	0.0000	0.0000	0.0000	0.0000	0.0074	0.0042	0.0000	0.0118	0.0117	0.0050	0.0349	0.0470	0.0345	0.0248	0.0243	0.0322
OTU_320	G_Sporobolomyces	0.0000	0.0017	0.0010	0.0000	0.0000	0.0000	0.0000	0.0000	0.0000	0.0013	0.0000	0.0015	0.0000	0.0017	0.0000	0.0013	0.0000	0.0157	0.0154	0.0123	0.0104	0.0324	0.0477	0.0214	0.0017	0.0000	0.0032	0.0000	0.0148	0.0066	0.0032	0.0000
OTU_321	G_Cyphellophora	0.0072	0.0017	0.0031	0.0732	0.0025	0.0177	0.0646	0.0000	0.0210	0.0164	0.0141	0.0044	0.0256	0.0087	0.0078	0.0180	0.0000	0.0000	0.0000	0.0000	0.0000	0.0000	0.0000	0.0000	0.0000	0.0000	0.0000	0.0000	0.0000	0.0017	0.0000	0.0000
OTU_322	G_Dioszegia	0.0057	0.0017	0.0000	0.0000	0.0000	0.0053	0.0143	0.0014	0.0019	0.0013	0.0035	0.0058	0.0000	0.0000	0.0020	0.0026	0.0041	0.0000	0.0014	0.0031	0.0044	0.0136	0.0422	0.0567	0.0000	0.0000	0.0000	0.0000	0.0086	0.0165	0.0084	0.0057
OTU_323	D_Fungi	0.0029	0.0017	0.0062	0.0075	0.0050	0.0000	0.0072	0.0014	0.0019	0.0025	0.0018	0.0029	0.0000	0.0017	0.0020	0.0000	0.0083	0.0042	0.0000	0.0000	0.0000	0.0063	0.0000	0.0000	0.0017	0.0050	0.0053	0.0000	0.0037	0.0017	0.0032	0.0019
OTU_324	G_Spizellomyces	0.0086	0.0000	0.0072	0.2308	0.0087	0.0160	0.0014	0.0000	0.0076	0.0013	0.0000	0.0000	0.0000	0.0000	0.0078	0.0437	0.0062	0.0000	0.0014	0.0015	0.0044	0.0052	0.0095	0.0064	0.0033	0.0000	0.0000	0.0013	0.0012	0.0017	0.0000	0.0038
OTU_325	D_Fungi	0.0029	0.0000	0.0000	0.0000	0.0000	0.0000	0.0014	0.0000	0.0019	0.0013	0.0071	0.0000	0.0020	0.0000	0.0039	0.0013	0.0000	0.0000	0.0000	0.0000	0.0104	0.0146	0.0109	0.0043	0.0000	0.0050	0.0000	0.0000	0.0037	0.0033	0.0042	0.0000
OTU_326	O_Pleosporales	2.9470	2.3197	2.9570	3.1528	2.8154	1.9966	5.0408	1.3530	5.0918	2.3782	3.7502	3.9000	2.7171	2.1321	3.0500	1.9928	1.9501	1.6591	1.6422	1.6180	1.7808	0.8368	3.6462	1.7944	2.2899	1.4230	2.5295	2.1429	3.7525	2.1565	3.5677	1.2107
OTU_327	P_Ascomycota	0.0043	0.0000	0.0000	0.0000	0.0000	0.0018	0.0000	0.0014	0.0057	0.0000	0.0035	0.0000	0.0236	0.0000	0.0039	0.0000	0.0000	0.0000	0.0000	0.0000	0.0000	0.0010	0.0000	0.0011	0.0033	0.0017	0.0011	0.0118	0.0123	0.0066	0.0137	0.0152
OTU_328	D_Fungi	0.0043	0.0000	0.0114	0.0019	0.0025	0.0018	0.0029	0.0028	0.0038	0.0013	0.0071	0.0000	0.0000	0.0035	0.0020	0.0051	0.0041	0.0042	0.0000	0.0062	0.0030	0.0052	0.0027	0.0021	0.0000	0.0050	0.0011	0.0039	0.0037	0.0033	0.0074	0.0019
OTU_329	F_Tubeufiaceae	0.0043	0.0050	0.0010	0.0000	0.0000	0.0000	0.0000	0.0000	0.0038	0.0000	0.0018	0.0526	0.2517	0.0192	0.0000	0.0501	0.0083	0.0000	0.2334	0.0338	0.0015	0.0021	0.0559	0.0417	0.0033	0.0050	0.0233	0.0431	0.0037	0.0066	0.0201	0.0152
OTU_330	P_Ascomycota	0.0043	0.0017	0.0041	0.0056	0.0062	0.0018	0.0043	0.0014	0.0000	0.0038	0.0035	0.0000	0.0020	0.0035	0.0059	0.0231	0.0083	0.0105	0.0000	0.0231	0.0030	0.0021	0.0082	0.0203	0.0017	0.0099	0.0233	0.0104	0.0025	0.0116	0.0137	0.0000
OTU_331	D_Fungi	0.0273	0.0000	0.0300	0.0019	0.0000	0.0000	0.0043	0.0000	0.0000	0.0013	0.0018	0.1022	0.0000	0.0418	0.0000	0.0064	0.0000	0.0073	0.0000	0.0000	0.0000	0.0000	0.0000	0.0000	0.0100	0.0000	0.2200	0.0000	0.0295	0.0083	0.0000	0.0019
OTU_332	G_Occultifur	0.0244	0.0133	0.0238	0.0413	0.0298	0.0035	0.0072	0.0000	0.0459	0.0378	0.0529	0.0496	0.0236	0.0000	0.0078	0.0116	0.0083	0.0105	0.0252	0.0200	0.0607	0.0010	0.0014	0.0075	0.0300	0.0381	0.1396	0.0927	0.0062	0.0083	0.0074	0.0057
OTU_333	D_Fungi	0.0057	0.0000	0.0031	0.0000	0.0099	0.0053	0.0072	0.0014	0.0000	0.0038	0.0071	0.0029	0.0098	0.0070	0.0098	0.0026	0.0000	0.0042	0.0014	0.0000	0.0059	0.0021	0.0014	0.0021	0.0000	0.0050	0.0011	0.0039	0.0037	0.0033	0.0011	0.0019
OTU_334	D_Fungi	0.0043	0.0000	0.0000	0.0000	0.0298	0.0444	0.0129	0.0028	0.0019	0.0000	0.0000	0.0000	0.0138	0.0122	0.0039	0.0000	0.0000	0.0000	0.0000	0.0000	0.0222	0.0157	0.0000	0.0011	0.0000	0.0000	0.0000	0.0000	0.0295	0.0198	0.0496	0.0019
OTU_335	O_Helotiales	0.0072	0.0050	0.0000	0.0000	0.0012	0.0000	0.0000	0.0000	0.0000	0.0000	0.0000	0.0000	0.0000	0.0000	0.0000	0.0013	0.0000	0.0084	0.0140	0.0000	0.0044	0.1181	0.0136	0.0364	0.0317	0.0050	0.0053	0.0013	0.0702	0.0149	0.0053	0.8526
OTU_336	G_Conocybe	0.0043	0.0033	0.0010	0.0000	0.0025	0.0426	0.0201	0.0877	0.0038	0.0013	0.0018	0.2935	0.0000	0.0017	0.0020	0.0000	0.0000	0.0021	0.0000	0.0000	0.0015	0.0000	0.0000	0.0000	0.1051	0.0000	0.0148	0.0222	0.0074	0.0165	0.0169	0.0114
OTU_337	P_Ascomycota	0.0000	0.0050	0.0010	0.0000	0.0000	0.0000	0.0000	0.0000	0.0019	0.0025	0.0282	0.0000	0.0000	0.0017	0.0176	0.0000	0.0000	0.0000	0.0000	0.0000	0.0000	0.0000	0.0000	0.0000	0.0417	0.0232	0.0063	0.0013	0.0049	0.0099	0.0042	0.0000
OTU_338	P_Ascomycota	0.0000	0.0000	0.0000	0.0000	0.0000	0.0000	0.0029	0.0000	0.1377	0.0113	0.0671	0.1387	0.0334	0.1097	0.0254	0.0578	0.0000	0.0000	0.0014	0.0015	0.0000	0.0000	0.0000	0.0000	0.0050	0.0017	0.0000	0.0039	0.0000	0.0000	0.0000	0.0057
OTU_339	O_Pleosporales	0.0014	0.0000	0.0000	0.0038	0.0000	0.0071	0.0000	0.0000	0.0038	0.0013	0.0124	0.0015	0.0039	0.2038	0.0450	0.0167	0.0000	0.0000	0.0000	0.0015	0.0000	0.0000	0.0000	0.0000	0.0083	0.0050	0.0011	0.0039	0.0025	0.0017	0.0211	0.0000
OTU_340	G_Psathyrella	0.0014	0.0000	0.0000	0.0000	0.0062	0.0000	0.0043	0.0014	0.0096	0.0013	0.0018	0.0015	0.0039	0.0017	0.0020	0.0000	0.0041	0.0010	0.0028	0.0015	0.0000	0.0052	0.0041	0.0043	0.0000	0.0050	0.0021	0.0000	0.0000	0.0000	0.0158	0.0019
OTU_341	C_Microbotryomycetes	0.0086	0.0017	0.0227	0.0131	0.0186	0.1207	0.0875	0.0000	0.0134	0.0013	0.0000	0.0029	0.0059	0.0331	0.0098	0.0051	0.0000	0.0000	0.0000	0.0000	0.0000	0.0010	0.0000	0.0000	0.0000	0.0000	0.0000	0.0000	0.0000	0.0000	0.0000	0.0000
OTU_342	G_Pyrenochaeta	0.0014	0.0000	0.0010	0.0038	0.0012	0.0035	0.0014	0.0014	0.0019	0.0038	0.0071	0.0000	0.0452	0.0139	0.0391	0.0193	0.0000	0.0000	0.0000	0.0015	0.0044	0.0000	0.0327	0.0385	0.0000	0.0017	0.0000	0.0000	0.0012	0.0017	0.0011	0.0000
OTU_343	P_Ascomycota	0.0057	0.0033	0.0207	0.0094	0.0012	0.0035	0.0043	0.0000	0.0038	0.0025	0.0000	0.0044	0.0000	0.0000	0.0000	0.0013	0.0062	0.0000	0.0000	0.0000	0.0000	0.0010	0.0000	0.0000	0.0000	0.0000	0.0032	0.0065	0.0000	0.0000	0.0021	0.0038
OTU_344	D_Fungi	0.0014	0.0000	0.0031	0.0000	0.0012	0.0000	0.0014	0.0000	0.0096	0.0063	0.0000	0.0029	0.0059	0.0035	0.0020	0.0039	0.0331	0.0052	0.0028	0.0000	0.0059	0.0031	0.0055	0.0011	0.0000	0.0017	0.0074	0.0065	0.0025	0.0033	0.0021	0.0000
OTU_345	G_Castanedomyces	0.0029	0.0033	0.0000	0.0000	0.0012	0.0000	0.0043	0.0000	0.0019	0.0013	0.0000	0.0000	0.0079	0.0035	0.0020	0.0013	0.0000	0.0000	0.0042	0.0000	0.0015	0.0031	0.0041	0.0011	0.0017	0.0116	0.0000	0.0065	0.0074	0.0083	0.0000	0.0038
OTU_346	D_Fungi	0.0029	0.0000	0.0010	0.0000	0.0000	0.0000	0.0000	0.0000	0.0000	0.0025	0.0000	0.0029	0.0039	0.0000	0.0000	0.0000	0.0207	0.0010	0.0000	0.0000	0.0844	0.0146	0.0027	0.0000	0.0000	0.0447	0.0042	0.0065	0.0025	0.0132	0.0422	0.0057
OTU_347	F_Nectriaceae	0.0057	0.0017	0.0041	0.0038	0.0062	0.0071	0.0273	0.0000	0.0019	0.0353	0.0018	0.0292	0.0079	0.0035	0.0000	0.0000	0.0021	0.0031	0.0028	0.0123	0.0015	0.0031	0.0000	0.0011	0.0050	0.0000	0.0053	0.0000	0.0037	0.0050	0.0000	0.0000
OTU_348	D_Fungi	0.0172	0.0033	0.0010	0.0038	0.0050	0.0035	0.0014	0.0056	0.0019	0.0038	0.0106	0.0044	0.0157	0.0000	0.0020	0.0116	0.0062	0.0021	0.0056	0.0000	0.0015	0.0000	0.0055	0.0064	0.0067	0.0017	0.0053	0.0078	0.0012	0.0099	0.0042	0.0057
OTU_349	P_Ascomycota	0.0043	0.0000	0.0052	0.0000	0.0124	0.0142	0.0143	0.0014	0.0076	0.0013	0.0000	0.0073	0.0039	0.0035	0.0020	0.0244	0.0000	0.0000	0.0000	0.0000	0.0044	0.0000	0.0000	0.0064	0.0000	0.0033	0.0000	0.0000	0.0049	0.0050	0.0021	0.0019
OTU_350	D_Fungi	0.0014	0.0000	0.0021	0.0000	0.0000	0.0018	0.0043	0.0014	0.0000	0.0013	0.0035	0.0044	0.0079	0.0261	0.0059	0.0026	0.0041	0.0000	0.0000	0.0000	0.0000	0.0000	0.0000	0.0011	0.0033	0.0000	0.0000	0.0013	0.0000	0.0000	0.0011	0.0000
OTU_351	G_Cryptococcus	0.0029	0.0100	0.0093	0.0000	0.0025	0.0018	0.0072	0.0000	0.0268	0.0038	0.0247	0.0044	0.0039	0.0070	0.0098	0.0039	0.0000	0.0031	0.0042	0.0031	0.0044	0.0000	0.0041	0.0021	0.0017	0.0017	0.0011	0.0000	0.0049	0.0033	0.0032	0.0000
OTU_352	P_Ascomycota	0.0000	0.0000	0.0000	0.0000	0.0000	0.0000	0.0000	0.0000	0.0057	0.0000	0.0000	0.0029	0.0157	0.0000	0.0352	0.0000	0.0021	0.0000	0.0000	0.0138	0.0000	0.0000	0.0245	0.0567	0.0000	0.0000	0.0032	0.0000	0.0074	0.0033	0.0000	0.0000
OTU_353	C_Sordariomycetes	0.0000	0.0000	0.0000	0.0000	0.0000	0.0018	0.0000	0.0042	0.0057	0.0013	0.0053	0.0044	0.0157	0.0052	2.1077	0.0642	0.0000	0.0000	0.0000	0.0000	0.0000	0.0000	0.0000	0.0000	0.0000	0.0000	0.0000	0.0000	0.0025	0.0000	0.0011	0.0000
OTU_354	D_Fungi	0.0230	0.1031	0.1353	0.0113	0.1652	0.0018	0.0100	0.0042	0.0115	0.0189	0.0000	0.0015	0.2104	0.0000	0.0000	0.0128	0.1239	0.1359	0.0042	0.0015	0.1644	0.0104	0.0273	0.0160	0.0083	0.0778	0.0137	0.1045	0.0025	0.0050	0.0517	0.0133
OTU_355	G_Leptosphaerulina	0.0043	0.0133	0.0031	0.0000	0.0000	0.0302	0.0000	0.0014	0.0076	0.0252	0.0124	0.0000	0.0000	0.0017	0.0020	0.0000	0.0000	0.0000	0.0000	0.0000	0.0178	0.0000	0.0014	0.0000	0.0000	0.0000	0.0137	0.0000	0.0098	0.0000	0.0011	0.0000
OTU_356	P_Ascomycota	0.0000	0.0000	0.0000	0.0150	0.0012	0.0000	0.0000	0.0209	0.1396	0.0013	0.0000	0.1927	0.0000	0.0017	0.0020	0.0771	0.0021	0.0021	0.0433	0.0708	0.0000	0.0000	0.0218	0.0299	0.0033	0.0017	0.0011	0.0039	0.0012	0.0000	0.0032	0.0000
OTU_357	P_Ascomycota	0.0086	0.0100	0.0310	0.0038	0.1739	0.0994	0.1349	0.0821	0.0038	0.0013	0.0000	0.0044	0.0511	0.0401	0.0293	0.0128	0.0000	0.0000	0.0000	0.0000	0.0059	0.0073	0.0014	0.0000	0.0000	0.0000	0.0000	0.0013	0.0012	0.0017	0.0011	0.0000
OTU_358	C_Sordariomycetes	0.0014	0.0000	0.0000	0.0000	0.0000	0.0000	0.0057	0.0014	0.0000	0.0013	0.0053	0.0000	0.0295	0.0766	0.0508	0.0000	0.0000	0.0000	0.0000	0.0000	0.0000	0.0000	0.0000	0.0000	0.0033	0.0000	0.0011	0.0131	0.0000	0.0215	0.0021	0.0019
OTU_359	G_Oliveonia	0.0057	0.2860	0.0434	0.0131	0.0075	0.0639	0.0129	0.0070	0.0325	0.0088	0.0000	0.0117	0.5426	0.0279	0.0020	0.0321	0.0372	0.0010	0.0000	0.0000	0.0000	0.0000	0.0014	0.0043	0.0050	0.0132	0.0021	0.0091	0.0037	0.0396	0.0137	0.0000
OTU_360	D_Fungi	0.0086	0.0033	0.0041	0.0019	0.0559	0.0497	0.0230	0.0111	0.0115	0.0088	0.0018	0.0058	0.0216	0.0383	0.0117	0.0064	0.0021	0.0021	0.0014	0.0015	0.0074	0.0188	0.0245	0.0192	0.0033	0.0066	0.0021	0.0078	0.0443	0.0495	0.0211	0.0246
OTU_361	P_Ascomycota	0.0029	0.0000	0.0000	0.0000	0.0000	0.0018	0.0000	0.0028	0.1816	0.0945	0.1518	0.9286	0.5721	0.4442	0.3558	5.2189	0.0000	0.0000	0.0000	0.0000	0.0000	0.0010	0.0000	0.0032	0.0067	0.0248	0.0000	0.0000	0.0135	0.0033	0.0000	0.0019
OTU_362	O_Chaetothyriales	0.0201	0.0033	0.0010	0.1051	0.0410	0.0160	0.0029	0.0084	0.0057	0.0290	0.4977	0.0511	0.0177	0.0819	0.0235	0.1233	0.0021	0.0031	0.4067	0.0323	0.0237	0.0345	0.1294	0.1786	0.0033	0.0000	0.0423	0.0052	0.0025	0.0066	0.0074	0.0417
OTU_363	F_Hyponectriaceae	0.0804	0.0549	0.0165	0.0056	0.0075	0.0053	0.0086	0.0028	0.0344	0.0164	0.0071	0.0292	0.0236	0.0017	0.0000	0.0026	0.3161	0.3659	0.3857	1.8934	0.2207	0.1222	0.1240	0.0631	0.6988	0.0877	0.1269	0.0679	0.4432	0.4046	0.0327	0.0095
OTU_364	D_Fungi	0.0201	0.0100	0.0134	0.0038	0.0186	0.0231	0.0158	0.0014	0.0019	0.0063	0.0071	0.0102	0.0020	0.0035	0.0020	0.0090	0.0702	0.0314	0.0797	0.0092	0.0385	0.0052	0.0150	0.0064	0.0050	0.0116	0.0053	0.0091	0.0062	0.0050	0.0011	0.0038
OTU_365	G_Mrakiella	0.0014	0.0000	0.0010	0.0000	0.0000	0.0000	0.0014	0.0042	0.0019	0.0000	0.0106	0.0044	0.0039	0.0000	0.0020	0.0000	0.0062	0.0021	0.0070	0.0031	0.0148	0.0084	0.0095	0.0299	0.0033	0.0000	0.0021	0.0013	0.0025	0.0017	0.0000	0.0000
OTU_366	G_Periconia	0.0043	0.0000	0.0031	0.0000	0.0000	0.0000	0.0000	0.0000	0.0727	0.0050	0.0247	0.0701	0.0197	0.0488	0.0274	0.0296	0.0000	0.0000	0.0014	0.0000	0.0000	0.0000	0.0000	0.0000	0.0000	0.0000	0.0000	0.0052	0.0025	0.0066	0.0000	0.0000
OTU_367	G_Funneliformis	0.0029	0.0083	0.0010	0.0375	0.1254	0.0852	0.1708	0.0585	0.1319	0.0050	0.0653	0.0482	0.0609	0.2125	0.1584	0.1426	0.0000	0.0000	0.0000	0.0000	0.0370	0.0146	0.0313	0.0000	0.0017	0.0017	0.0011	0.0000	0.1367	0.0132	0.0359	0.0360
OTU_368	G_Ramophialophora	0.0057	0.0017	0.0072	0.0000	0.2683	0.0000	0.0014	0.0056	0.0000	0.0000	0.0000	0.1051	0.0000	0.0000	0.0000	0.0013	0.0000	0.0000	0.0000	0.1215	0.0015	0.0000	0.0000	0.0695	0.0000	0.0149	0.0000	0.0000	0.0000	0.0000	0.0011	0.0000
OTU_369	D_Fungi	0.0129	0.0000	0.0093	0.0000	0.0075	0.0035	0.0115	0.0070	0.0019	0.0000	0.0000	0.0015	0.0000	0.0000	0.0000	0.0000	0.0083	0.0000	0.0000	0.0000	0.0222	0.0000	0.0300	0.0064	0.0083	0.0000	0.0011	0.0000	0.0000	0.0000	0.0000	0.0000
OTU_370	F_Pyronemataceae	0.0014	0.0000	0.0000	0.0432	0.0000	0.0018	0.0000	0.0042	0.0000	0.2544	0.0018	0.0161	0.0000	0.0000	0.0039	0.1375	0.2933	0.0000	0.0182	0.0108	0.0015	0.0178	0.0463	0.0000	0.0000	0.0000	0.0000	0.0000	0.0000	0.1470	0.0000	0.0000
OTU_371	D_Fungi	0.0072	0.0017	0.0041	0.0038	0.0025	0.0018	0.0014	0.0028	0.0076	0.0013	0.0000	0.0044	0.0020	0.0035	0.0020	0.0000	0.0083	0.0021	0.0028	0.0046	0.0015	0.0000	0.0055	0.0021	0.0000	0.0017	0.0063	0.0052	0.0012	0.0099	0.0011	0.0038
OTU_372	G_Thelebolus	0.0000	0.0000	0.0000	0.0000	0.0000	0.0000	0.0000	0.0042	0.0000	0.0000	0.0106	0.0029	0.0000	0.0000	0.0020	0.0013	0.0000	0.0000	0.0014	0.0046	0.0000	0.0031	0.0000	0.0000	0.0100	0.0017	0.0011	0.0000	0.0000	0.0050	0.0011	0.0076
OTU_373	G_Vermispora	0.0014	0.0050	0.0000	0.0000	0.0025	0.0000	0.0000	0.0014	0.0019	0.0000	0.0071	0.0073	0.0020	0.0017	0.0000	0.0013	0.0021	0.0021	0.0573	0.0215	0.0015	0.0031	0.0055	0.0118	0.0083	0.0000	0.0042	0.0052	0.0098	0.0000	0.0032	0.0000
OTU_374	O_Hypocreales	0.0000	0.0000	0.0021	0.0075	0.0000	0.0000	0.0029	0.0014	0.0000	0.0000	0.0000	0.0044	0.0000	0.0000	0.0039	0.0000	0.0000	0.0000	0.0014	0.0000	0.0000	0.0000	0.0000	0.0000	0.0000	0.0017	0.0085	0.0039	0.0062	0.0099	0.0053	0.0000
OTU_375	P_Ascomycota	0.0000	0.0399	0.0072	0.0000	0.0161	1.2157	0.0029	0.0264	0.0019	0.0000	0.0335	0.0029	0.0020	1.0417	0.4125	0.0026	0.0021	0.0000	0.0000	0.0015	0.0030	0.0021	0.0000	0.0000	0.0033	0.0000	0.0032	0.0000	0.0062	0.0017	0.0000	0.0000
OTU_376	G_Discocistella	0.0057	0.0033	0.0207	0.0056	0.0025	2.8715	0.0014	0.0000	2.5793	0.0164	0.0282	0.0000	0.0098	0.0192	0.0059	0.0026	0.0021	0.0021	0.0992	0.0738	0.0163	0.0052	0.0055	0.0053	0.0417	0.0000	0.3976	0.0261	0.0246	0.0017	0.0084	0.0000
OTU_377	P_Ascomycota	0.0072	0.0216	0.0176	0.0038	0.0348	0.0000	0.0000	0.0014	0.1205	0.0000	0.0212	0.0000	0.0000	0.0000	0.0020	0.0000	0.0062	0.0010	0.0000	0.0000	0.0030	0.0125	0.0000	0.0128	0.0167	0.0116	0.0085	0.0927	0.0012	0.0132	0.0844	0.0512
OTU_378	O_Agaricales	0.0014	0.0067	0.0000	0.0000	0.0025	0.0000	0.0029	0.0000	0.0019	3.2474	0.0035	0.0044	0.0039	0.0105	0.0020	0.0000	0.0000	0.0010	0.0000	0.0000	0.0000	0.0000	0.0000	0.0000	0.0000	0.0033	0.0000	0.0000	0.0111	0.0512	0.0000	0.0038
OTU_379	D_Fungi	0.0000	0.0033	0.0021	0.0056	0.0161	0.0195	0.0230	0.0167	0.0038	0.0025	0.0088	0.0029	0.0275	0.0122	0.0039	0.0077	0.0021	0.0000	0.0154	0.0000	0.0015	0.0021	0.0068	0.0107	0.0183	0.0017	0.0095	0.0026	0.0135	0.0083	0.0032	0.0095
OTU_380	G_Glomus	0.0129	0.0033	0.0010	0.0000	0.3229	0.1313	0.6084	0.2018	0.1109	0.0693	0.3741	0.0307	0.1553	0.1916	0.1466	0.1953	0.0000	0.0031	0.0014	0.0062	0.0133	0.0439	0.0027	0.0225	0.0167	0.0099	0.0402	0.0248	0.0111	0.0347	0.0412	0.0549
OTU_381	P_Ascomycota	0.0000	0.0000	0.0083	0.0000	0.0025	0.0018	0.0029	0.0000	0.0000	0.0000	0.0018	0.0029	0.0000	0.0017	0.0000	0.0000	0.0021	0.0010	0.0000	0.0000	0.0400	0.0888	0.0981	0.0000	0.0083	0.0000	0.0000	0.0000	0.0062	0.0000	0.0011	0.0000
OTU_382	G_Entrophospora	0.0187	0.0166	0.0021	0.0150	0.3192	0.1526	0.0416	0.0000	0.0019	0.0365	0.0000	0.0146	0.3047	0.0087	0.0039	0.1298	0.0021	0.0021	0.1370	0.0215	0.0133	0.0094	0.6963	0.2085	0.0000	0.0000	0.0000	0.0026	0.0012	0.0000	0.0021	0.0000
OTU_383	G_Conocybe	0.0000	0.0000	0.0000	0.0000	0.0000	0.0000	0.0000	0.0000	0.0000	0.0013	0.0000	0.0000	0.0000	0.0000	0.0000	0.0000	0.0764	0.0000	0.0000	0.0000	0.0148	0.0000	0.0000	0.0096	0.0817	0.1456	0.0137	0.0000	0.0025	0.0000	0.0000	0.0038
OTU_384	F_Hypocreaceae	0.4665	0.0748	6.5483	0.1276	0.4670	0.1331	0.5697	0.0487	0.1338	0.0353	0.0688	0.0453	5.8333	3.6702	1.1614	0.5859	0.0413	0.0157	0.0168	0.0261	0.0519	0.0073	0.0354	0.0182	0.0617	0.0463	0.0497	0.0379	0.0271	0.0347	0.0823	0.0076
OTU_385	G_Cladophialophora	0.0129	0.0000	0.0000	0.0000	0.0000	0.0018	0.0000	0.0000	0.0000	0.0000	0.0000	0.0015	0.0000	0.0000	0.0899	0.0000	0.0021	0.0021	0.0140	0.0138	0.0000	0.0000	0.0055	0.0182	0.0000	0.0000	0.0000	0.0000	0.0000	0.0528	0.0000	0.0000
OTU_386	P_Ascomycota	0.0388	0.0067	0.0041	0.0169	0.2869	0.0053	0.1234	0.0195	0.0000	0.0000	0.0000	0.0000	0.0000	0.0279	0.0000	0.0000	0.0145	0.0000	0.0685	0.2476	0.0000	0.0042	0.0055	0.0460	0.0000	0.0000	0.0053	0.0039	0.0000	0.0000	0.0011	0.0000
OTU_387	F_Plectosphaerellaceae	0.0014	0.0017	0.0031	0.0038	0.0000	0.0000	0.0000	0.0014	0.0019	0.0038	0.0053	0.0029	0.0059	0.0105	0.0098	0.0077	0.0000	0.0000	0.0000	0.0000	0.0000	0.0010	0.0014	0.0000	0.0033	0.0083	0.0127	0.0013	0.0012	0.0033	0.0042	0.0019
OTU_388	G_Bullera	0.0029	0.0017	0.0010	0.0000	0.0050	0.0071	0.0029	0.0014	0.0000	0.0000	0.0018	0.0073	0.0236	0.0052	0.0000	0.0000	0.0000	0.0000	0.0014	0.0015	0.0119	0.0125	0.0368	0.0257	0.0000	0.0000	0.0000	0.0039	0.0062	0.0000	0.0011	0.0019
OTU_389	G_Trichosporon	0.0014	0.0000	0.0000	0.0000	0.0012	0.0000	0.0000	0.0056	0.0038	0.0000	0.0000	0.0000	0.0059	0.0035	0.0000	0.0013	0.0000	0.0000	0.0028	0.0000	0.0074	0.0000	0.0000	0.0000	0.0033	0.0033	0.0011	0.0000	0.0000	0.0066	0.0021	0.0000
OTU_390	G_Metarhizium	0.0301	0.0216	0.0413	0.0225	0.0621	0.0302	0.0201	0.0153	0.0822	0.0340	0.3106	0.0277	0.1121	0.0070	0.0782	0.0180	0.0000	0.0000	0.0070	0.0031	0.0000	0.0000	0.0068	0.0043	0.0067	0.0050	0.0042	0.0091	0.0049	0.0033	0.0011	0.0000
OTU_391	F_Spizellomycetaceae	0.0000	0.0000	0.0000	0.0000	0.0174	0.0106	0.0143	0.0000	0.0000	0.0000	0.0000	0.0000	0.0315	0.0087	0.0137	0.0411	0.0021	0.0031	0.0028	0.0000	0.0000	0.0063	0.1703	0.0000	0.0033	0.0199	0.0000	0.0000	0.0049	0.0000	0.0285	0.0549
OTU_392	P_Ascomycota	0.0014	0.0000	0.0000	0.0000	0.0000	0.0000	0.0000	0.0000	0.0057	0.0000	0.0053	0.0000	0.0039	0.0017	0.0078	0.0039	0.0000	0.0031	0.0056	0.0031	0.0015	0.0000	0.0014	0.0000	0.0000	0.0000	0.0000	0.0000	0.0000	0.0066	0.0000	0.0000
OTU_393	D_Fungi	0.0000	0.0000	0.0000	0.0000	0.0000	0.0000	0.0000	0.0000	0.0096	0.0025	0.0018	0.0088	0.0059	0.0105	0.0254	0.0899	0.0000	0.0000	0.0000	0.0000	0.0000	0.0000	0.0000	0.0000	0.0017	0.0050	0.0063	0.0118	0.0012	0.0000	0.0000	0.0038
OTU_394	P_Ascomycota	0.0029	0.0000	0.0021	0.0000	0.0000	0.0018	0.0014	0.0014	0.0076	0.0050	0.0000	0.0000	0.0020	0.0017	0.0078	0.0064	0.0000	0.0042	0.0042	0.0015	0.0030	0.0021	0.0014	0.0032	0.0017	0.0083	0.0116	0.0052	0.0025	0.0033	0.0053	0.0000
OTU_395	D_Fungi	0.0000	0.0000	0.0000	0.0000	0.0000	0.0000	0.0000	0.0000	0.0057	0.0000	0.0018	0.0088	0.0177	0.0000	0.0000	0.0578	0.0000	0.0000	0.0182	0.0077	0.0000	0.0000	0.0082	0.0032	0.0000	0.0000	0.0000	0.0000	0.0000	0.0000	0.0000	0.0000
OTU_396	P_Ascomycota	0.0000	0.0000	0.0000	0.0000	0.0000	0.0035	0.0000	0.0000	0.0172	0.0000	0.0035	0.0000	0.0000	0.0035	0.0000	0.0000	0.0000	0.0000	0.0000	0.0000	0.0000	0.0021	0.0014	0.0000	0.0000	0.0050	0.0032	0.0026	0.0000	0.0066	0.0053	0.0019
OTU_397	G_Zopfiella	0.0057	0.0000	0.0000	0.0000	0.7203	0.0000	0.8409	0.0000	0.0000	0.0000	0.0018	0.0000	0.0079	0.0070	0.0000	0.0051	0.0000	0.0000	0.0000	0.0138	0.0030	0.0000	0.0300	0.0000	0.0250	0.4252	0.1618	0.0000	0.1194	0.0512	0.0486	0.1554
OTU_398	P_Ascomycota	0.0029	0.0000	0.0010	0.0000	0.0000	0.0000	0.0000	0.0000	0.0210	0.0000	0.0018	0.0117	0.0039	0.0000	0.0020	0.0103	0.0000	0.0021	0.0000	0.0000	0.0044	0.0000	0.0177	0.0000	0.0100	0.0033	0.0000	0.0039	0.0000	0.0000	0.0000	0.0019
OTU_399	G_Auxarthron	0.0000	0.0000	0.0000	0.0000	0.0025	0.0000	0.0029	0.0000	0.0096	0.0025	0.0106	0.0029	0.0000	0.0070	0.0020	0.0013	0.0021	0.0010	0.0000	0.0015	0.0000	0.0031	0.0014	0.0000	0.0050	0.0033	0.0032	0.0026	0.0037	0.0000	0.0021	0.0000
OTU_400	C_Agaricomycetes	0.0144	0.0017	0.0010	0.0038	0.0397	0.0124	0.0230	0.0237	0.0574	0.1046	0.1535	0.0788	0.0118	0.0993	0.3148	0.5011	0.0145	0.0136	0.0056	0.0046	0.0222	0.0052	0.0136	0.0086	0.0033	0.0149	0.0370	0.0366	0.0012	0.0248	0.0982	0.0417
OTU_401	O_Pleosporales	0.0014	0.0017	0.0052	0.0000	0.0000	0.0035	0.0086	0.0014	0.0076	0.0038	0.0035	0.0029	0.0000	0.0192	0.0059	0.0000	0.0000	0.0000	0.0000	0.0000	0.0044	0.0010	0.0095	0.0021	0.0067	0.0033	0.0032	0.0039	0.0135	0.0413	0.0011	0.0019
OTU_402	D_Fungi	0.0000	0.0000	0.0000	0.0000	0.0012	0.0089	0.0000	0.0000	0.0076	0.0000	0.0000	0.0058	0.0020	0.0000	0.0000	0.0039	0.0021	0.0052	0.0168	0.0185	0.0015	0.0000	0.0000	0.0107	0.0017	0.0017	0.0011	0.0052	0.0000	0.0000	0.0000	0.0000
OTU_403	C_Leotiomycetes	0.0057	0.0000	0.0000	0.0000	0.0000	0.0000	0.0000	0.0000	0.0019	0.0000	0.0000	0.0058	0.0000	0.0035	0.0000	0.0013	0.0000	0.0000	0.0168	0.0031	0.0030	0.0000	0.0041	0.1016	0.0000	0.0000	0.0000	0.0000	0.0480	0.0000	0.0000	0.0114
OTU_404	G_Bionectria	0.0000	0.0017	0.0021	0.0000	0.0000	0.0000	0.0014	0.0014	0.0000	0.0000	0.0000	0.0000	0.0020	0.0052	0.0059	0.0051	0.0000	0.0042	0.0000	0.0000	0.0000	0.0031	0.0082	0.0118	0.0000	0.0000	0.0000	0.0000	0.0000	0.0000	0.0000	0.0000
OTU_405	P_Ascomycota	0.0014	0.0050	0.0176	0.0038	0.0025	0.0089	0.0000	0.0014	0.0172	0.0025	0.0176	0.0015	0.0138	0.0087	0.0039	0.0013	0.0000	0.0000	0.0000	0.0000	0.0000	0.0000	0.0000	0.0000	0.0000	0.0000	0.0000	0.0000	0.0000	0.0017	0.0021	0.0000
OTU_406	G_Lecanicillium	0.0000	0.0000	0.0000	0.0000	0.0000	0.0000	0.0000	0.0000	0.0000	0.0000	0.0000	0.0000	0.0000	0.0000	0.0000	0.0013	0.0000	0.0052	0.0098	0.0092	0.0000	0.0010	0.0082	0.0011	0.0100	0.0017	0.0000	0.0065	0.0074	0.0017	0.0053	0.0000
OTU_407	G_Coprinopsis	0.0000	0.0000	0.0000	0.0113	0.0025	0.0071	0.0086	0.0014	0.0000	0.0000	0.0000	0.0015	0.0020	0.0035	0.0000	0.0000	0.0000	0.0000	0.0000	0.0046	0.0015	0.0031	0.0000	0.0011	0.0000	0.0066	0.0169	0.0026	0.0012	0.0000	0.0000	0.0000
OTU_408	G_Arthrobotrys	0.0014	0.0017	0.0010	0.0094	0.0062	0.0018	0.0014	0.0000	0.0000	0.0000	0.0018	0.0000	0.0039	0.0000	0.0000	0.0116	0.0000	0.0000	0.0098	0.0000	0.0015	0.0021	0.0041	0.0021	0.0000	0.0000	0.0000	0.0026	0.0025	0.0000	0.0000	0.0000
OTU_409	G_Spizellomyces	0.0703	0.0017	0.0713	0.0394	0.1490	0.1952	0.0904	0.0167	0.0268	0.0013	0.0353	0.0000	0.0177	0.0366	0.0098	0.0013	0.0062	0.0314	0.0014	0.0000	0.0444	0.0198	0.0027	0.0021	0.0000	0.0050	0.0000	0.0000	0.0062	0.0149	0.0053	0.0000
OTU_410	O_Agaricales	0.0072	0.0050	0.1085	0.0000	0.0000	0.0000	0.0029	0.0000	0.0153	0.0000	0.0000	0.0044	0.0039	0.0000	0.0000	0.0013	0.0041	0.0031	0.0000	0.0015	0.0000	0.0000	0.0000	0.0000	0.0000	0.0017	0.0063	0.8645	0.0000	0.1833	0.0053	0.0057
OTU_411	F_Ceratobasidiaceae	0.0000	0.0183	0.0010	0.0000	0.0000	0.0000	0.0014	0.0195	0.0019	0.0025	0.0000	0.0000	0.0000	0.0105	0.0000	0.0000	0.0083	0.0167	0.0056	0.0077	0.0163	0.0021	0.0123	0.0128	0.0100	0.7065	0.2210	0.1737	0.0357	0.0050	0.0032	0.0000
OTU_412	O_Pleosporales	0.0000	0.0050	0.0000	0.0000	0.0012	0.0035	0.0000	0.0000	0.0153	0.0176	0.0000	0.0029	0.1396	0.0139	0.0000	0.0244	0.0000	0.0000	0.0000	0.0000	0.0000	0.0000	0.0000	0.0000	0.0033	0.0000	0.0000	0.0000	0.0000	0.0000	0.0000	0.0000
OTU_413	G_Entoloma	0.0043	0.0017	0.0031	0.0056	0.0025	0.0018	0.0000	0.0014	0.0019	0.0000	0.0159	0.0000	0.0020	0.0000	0.0371	0.0013	0.0000	0.0021	0.0014	0.0031	0.0000	0.0000	0.0000	0.0011	0.0083	0.0000	0.0000	0.0078	0.0037	0.0000	0.0000	0.0038
OTU_414	F_Helotiaceae	0.0129	0.0116	0.0145	0.0056	0.0012	0.0000	0.0043	0.0000	0.0000	0.0000	0.0000	0.0000	0.0000	0.0000	0.0000	0.0000	0.0000	0.0073	0.0461	0.0077	0.0015	0.0000	0.6459	0.0086	0.0000	0.0000	0.0000	0.0000	0.0000	0.0000	0.0000	0.0000
OTU_415	D_Fungi	0.0000	0.0000	0.0031	0.0000	0.0025	0.0018	0.0029	0.0014	0.0019	0.0013	0.0000	0.0015	0.0020	0.0035	0.0020	0.0013	0.0083	0.0031	0.0028	0.0000	0.0015	0.0042	0.0055	0.0011	0.0000	0.0033	0.0032	0.0013	0.0000	0.0000	0.0021	0.0000
OTU_416	C_Dothideomycetes	0.0043	0.0000	0.0000	0.0000	0.0000	0.0000	0.0000	0.0000	0.0076	0.0000	0.0000	0.0073	0.0000	0.0000	0.0020	0.0000	0.0000	0.0000	0.0000	0.0000	0.0119	0.0293	0.0082	0.0118	0.0000	0.0000	0.0000	0.0013	0.7535	0.0066	0.0063	0.0057
OTU_417	C_Sordariomycetes	0.0000	0.0000	0.0000	0.0000	0.0000	0.0000	0.0000	0.0000	0.0000	0.0000	0.0000	0.0000	0.0000	0.0000	0.0000	0.0000	0.4483	0.0010	0.0014	0.0000	0.3807	0.0021	0.0000	0.0011	0.0233	0.0000	0.0000	0.0274	0.0000	0.1404	0.0000	0.0019
OTU_418	D_Fungi	0.0014	0.0000	0.0000	0.0000	0.0000	0.0000	0.0000	0.0014	0.0019	0.0050	0.0000	0.0000	0.0000	0.0017	0.0020	0.0000	0.0021	0.0000	0.0000	0.0000	0.0059	0.0021	0.0027	0.0000	0.0050	0.0017	0.0042	0.0026	0.0049	0.0050	0.0053	0.0000
OTU_419	G_Peziza	0.0014	0.0000	0.0010	0.0000	0.0037	0.0000	0.0000	0.0000	0.0057	0.0050	0.0000	0.0000	0.0020	0.0052	0.0039	0.0090	0.0000	0.0031	0.0000	0.0000	0.0000	0.0000	0.0000	0.0000	0.0000	0.0000	0.0116	0.0026	0.0000	0.0000	0.0011	0.0019
OTU_420	F_Coniochaetaceae	0.0029	0.0017	0.0000	0.0000	0.0000	0.0035	0.0029	0.0000	0.0019	0.0038	0.0088	0.0175	0.0000	0.0035	0.0059	0.0193	0.0062	0.0021	0.0000	0.0046	0.0000	0.0000	0.0014	0.0011	0.0033	0.0033	0.0095	0.0274	0.0025	0.0083	0.0053	0.0114
OTU_421	F_Lasiosphaeriaceae	0.0057	0.0000	0.0000	0.3678	0.0000	0.0000	0.0000	0.0014	0.0000	0.0050	0.0335	0.0292	0.0000	0.0087	0.0293	0.0000	0.0000	0.0010	0.0000	0.0000	0.0000	0.0000	0.0068	0.0000	0.0100	0.0017	0.0053	0.0000	0.0000	0.0000	0.0042	0.0000
OTU_422	G_Rhodotorula	0.0014	0.0000	0.0031	0.0000	0.0000	0.0000	0.0000	0.0000	0.0000	0.0000	0.0000	0.0029	0.0000	0.0000	0.0000	0.0090	0.0041	0.0000	0.0517	0.2538	0.0030	0.0010	0.0491	0.0299	0.0017	0.0000	0.0021	0.0026	0.0012	0.0000	0.0011	0.0000
OTU_423	P_Ascomycota	0.0000	0.0000	0.0000	0.0169	0.0012	0.0106	0.0043	0.0807	0.0057	0.0038	0.0000	0.0000	0.0000	0.0017	0.0176	0.0090	0.0000	0.0000	0.0000	0.0000	0.0000	0.0000	0.0000	0.0000	0.0000	0.0000	0.0000	0.0000	0.0000	0.0000	0.0000	0.0000
OTU_424	G_Spizellomyces	0.0000	0.0017	0.0000	0.0000	0.2248	0.1651	0.2683	0.0835	0.0019	0.0000	0.0000	0.0000	0.0492	0.0331	0.0117	0.0000	0.0000	0.0000	0.0000	0.0000	0.0015	0.0010	0.0000	0.0011	0.0000	0.0000	0.0000	0.0000	0.0049	0.0083	0.0032	0.0019
OTU_425	D_Fungi	0.0000	0.0000	0.0000	0.0000	0.0000	0.0000	0.0000	0.0000	0.0000	0.0000	0.0000	0.0000	0.0020	0.0070	0.0020	0.0000	0.0000	0.0010	0.0000	0.0000	0.0000	0.0010	0.0041	0.0000	0.0033	0.0066	0.0042	0.0026	0.0000	0.0083	0.0084	0.0019
OTU_426	D_Fungi	0.0775	0.0183	0.1467	0.0788	0.0621	0.1047	0.2769	0.0209	0.0038	0.0277	0.0018	0.0000	0.1553	0.0174	0.0137	0.0013	0.0041	0.0000	0.0000	0.0000	0.0000	0.0000	0.0000	0.0000	0.0033	0.0017	0.0042	0.0039	0.0025	0.0050	0.0000	0.0000
OTU_427	G_Auxarthron	0.0029	0.0017	0.0031	0.0019	0.0000	0.0018	0.0000	0.0014	0.0019	0.0000	0.0071	0.0015	0.0020	0.0000	0.0020	0.0039	0.0041	0.0000	0.0014	0.0046	0.0000	0.0000	0.0014	0.0021	0.0000	0.0066	0.0021	0.0013	0.0012	0.0017	0.0021	0.0000
OTU_428	D_Fungi	0.0000	0.0000	0.0000	0.0000	0.0000	0.0000	0.0000	0.0014	0.0096	0.0088	0.0176	0.0073	0.0059	0.0017	0.0020	0.0000	0.0000	0.0000	0.0000	0.0000	0.0000	0.0000	0.0000	0.0000	0.0067	0.0066	0.0021	0.0052	0.0000	0.0000	0.0000	0.0000
OTU_429	P_Ascomycota	0.0014	0.0017	0.0000	0.0000	0.0000	0.0000	0.0000	0.0000	0.0000	0.0038	0.0000	0.0058	0.0039	0.0017	0.0020	0.0925	0.0041	0.0021	0.0028	0.0292	0.0000	0.0010	0.0055	0.0032	0.0017	0.0000	0.0011	0.0013	0.0012	0.0000	0.0021	0.0000
OTU_430	G_Coniochaeta	0.0000	0.0000	0.0000	0.0000	0.0000	0.0000	0.0000	0.0000	0.0038	0.0000	0.0000	0.0292	0.0138	0.0052	0.0723	0.2891	0.0041	0.0000	0.0000	0.0015	0.0059	0.0010	0.0000	0.0043	0.0067	0.0033	0.0095	0.0026	0.0049	0.0231	0.0338	0.0019
OTU_431	G_Conocybe	0.0057	0.0017	0.0000	0.0000	0.0000	0.0000	0.0000	0.0237	0.0000	0.0000	0.0000	0.0000	0.0000	0.0000	0.0000	0.0193	0.0062	0.0000	0.0000	0.0015	0.0030	0.0000	0.0000	0.0171	0.0217	0.0381	0.0148	0.3983	0.0185	0.0446	0.0380	47.8221
OTU_432	G_Scytalidium	0.0144	0.0549	0.0041	0.0169	0.0000	0.0071	0.0057	0.0028	0.0000	0.0000	0.0000	0.0000	0.0000	0.0000	0.0000	0.0026	0.1136	0.0000	0.0014	0.0000	0.0222	0.0000	0.0000	0.0000	0.0183	0.0000	0.0000	0.0000	0.0025	0.0017	0.0000	0.0019
OTU_433	G_Sebacina	0.0000	0.0083	0.0021	0.0000	0.0075	0.0018	0.0014	0.0042	0.0038	0.0000	0.0000	0.0000	0.0059	0.0052	0.0020	0.0039	0.0186	0.0000	0.0000	0.0000	0.0000	0.0010	0.0000	0.0000	0.0000	0.0000	0.0000	0.0078	0.0000	0.0033	0.0000	0.0000
OTU_434	G_Claroideoglomus	0.0043	0.0017	0.0000	0.0000	0.0646	0.0408	0.0359	0.0181	0.0229	0.0390	0.0406	0.0219	0.0138	0.0470	0.0254	0.0141	0.0041	0.0010	0.0000	0.0000	0.0059	0.0031	0.0055	0.0160	0.0050	0.0033	0.0021	0.0039	0.0037	0.0116	0.0296	0.0038
OTU_435	D_Fungi	0.0000	0.0050	0.0000	0.0000	0.0000	0.0053	0.0000	0.0000	0.0038	0.0063	0.0000	0.0029	0.0039	0.0017	0.0020	0.0013	0.0041	0.0000	0.0028	0.0031	0.0015	0.0000	0.0000	0.0032	0.0083	0.0017	0.0011	0.0052	0.0000	0.0050	0.0032	0.0000
OTU_436	F_Diversisporaceae	0.0014	0.0017	0.0000	0.0000	0.0050	0.0089	0.1234	0.0070	0.0229	0.0038	0.0000	0.0307	0.0098	0.0575	0.0020	0.0000	0.0000	0.0000	0.0000	0.0000	0.0207	0.0000	0.0000	0.0000	0.0000	0.0017	0.0000	0.0000	0.0062	0.0050	0.0021	0.0000
OTU_437	O_Pleosporales	0.0029	0.0133	0.0000	0.0000	0.2347	0.0000	0.0014	0.0000	0.1358	0.1600	0.0371	0.0058	0.0433	0.0279	0.0137	0.0822	0.0021	0.0000	0.0000	0.0000	0.0000	0.0000	0.0000	0.0000	0.0000	0.0000	0.0000	0.0000	0.0000	0.0000	0.0000	0.0000
OTU_438	D_Fungi	0.0000	0.0000	0.0000	0.0000	0.0012	0.0018	0.0000	0.0042	0.0000	0.0000	0.0000	0.0044	0.0000	0.0000	0.0000	0.0090	0.0041	0.0000	0.0042	0.0077	0.0000	0.0010	0.0055	0.0128	0.0017	0.0000	0.0032	0.0026	0.0000	0.0017	0.0032	0.0000
OTU_439	G_Leptospora	0.0000	0.0000	0.0010	0.0000	0.0000	0.0000	0.0000	0.0056	0.0019	0.0063	0.0000	0.0000	0.0059	0.0017	0.0039	0.0000	0.0000	0.0010	0.0000	0.0000	0.0711	0.0460	0.0000	0.0000	0.0000	0.0000	0.0000	0.0000	0.0000	0.0017	0.0000	0.0000
OTU_440	G_Peziza	0.0014	0.0033	0.0010	0.0019	0.0174	0.0053	0.0000	0.0000	0.0076	0.0000	0.0424	0.0964	0.0295	0.0035	0.0059	0.0039	0.0000	0.0000	0.0000	0.0000	0.0000	0.0000	0.0000	0.0000	0.0000	0.0000	0.0000	0.0000	0.0000	0.0000	0.0000	0.0000
OTU_441	G_Arthrobotrys	0.0000	0.0000	0.0010	0.0038	0.0025	0.0018	0.0014	0.0000	0.0019	0.0000	0.0000	0.0000	0.0000	0.0000	0.0000	0.0000	0.0062	0.0000	0.0182	0.0000	0.0015	0.0000	0.0014	0.0021	0.0033	0.0265	0.0127	0.0078	0.0000	0.0017	0.0053	0.0000
OTU_442	F_Lasiosphaeriaceae	0.0014	0.0017	0.0083	0.0019	1.1587	0.0106	0.0014	0.0028	0.0000	0.0000	0.0000	0.0000	0.0000	0.0418	0.0606	0.0000	0.0000	0.0000	0.0000	0.0000	0.0015	0.0000	0.0000	0.0000	0.0367	0.0000	0.0000	0.0000	0.0062	0.0033	0.0000	0.0000
OTU_443	D_Fungi	0.0014	0.0033	0.0010	0.0000	0.0025	0.0000	0.0000	0.0000	0.0000	0.0000	0.0000	0.0000	0.0000	0.0000	0.0000	0.0000	0.0000	0.0000	0.0042	0.0000	0.0000	0.0010	0.0014	0.0000	0.0000	0.0000	0.0011	0.0013	0.0049	0.0033	0.0000	0.0076
OTU_444	C_Dothideomycetes	0.0000	0.0000	0.0000	0.0000	0.0000	0.0000	0.0000	0.0000	0.0000	0.0013	0.0000	0.0000	0.0000	0.0000	0.0000	0.0026	0.0083	0.0010	0.0112	0.0185	0.0015	0.0010	0.0027	0.0032	0.0017	0.0000	0.0011	0.0065	0.0012	0.0017	0.0000	0.0000
OTU_445	F_Platygloeaceae	0.0014	0.0017	0.0000	0.0000	0.0435	0.0532	0.0000	0.1308	0.0000	0.0013	0.1535	0.0000	0.0098	0.0000	0.0000	0.0000	0.0021	0.0000	0.0000	0.0015	0.0370	0.0094	0.1962	0.0150	0.0000	0.0000	0.0000	0.0000	0.0000	0.0000	0.0000	0.0000
OTU_446	P_Ascomycota	0.0000	0.0000	0.0000	0.0000	0.0012	0.0000	0.0000	0.0000	0.0000	0.0000	0.0159	0.0029	0.0177	0.0035	0.0293	0.0180	0.0000	0.0000	0.0000	0.0000	0.0015	0.0031	0.0000	0.0000	0.0000	0.0000	0.0000	0.0000	0.0000	0.0000	0.0000	0.0019
OTU_447	P_Ascomycota	0.0072	0.0050	0.0165	0.0000	0.0075	0.0071	0.0043	0.0028	0.0000	0.0025	0.0035	0.0000	0.0000	0.0017	0.0000	0.0000	0.0083	0.0031	0.0056	0.0000	0.0044	0.0073	0.0014	0.0000	0.0017	0.0050	0.0000	0.0039	0.0000	0.0050	0.0000	0.0019
OTU_448	G_Chloridium	0.0014	0.0000	0.0000	0.0000	0.0000	0.0000	0.0000	0.0000	0.0019	0.0000	0.0035	0.0000	0.0413	0.0052	0.0117	0.0026	0.0000	0.0000	0.0000	0.0015	0.0000	0.0000	0.0000	0.0043	0.0000	0.0000	0.0000	0.0000	0.0000	0.0000	0.0063	0.0019
OTU_449	F_Leucosporidiaceae	0.0057	0.0033	0.0010	0.0000	0.0000	0.0000	0.0000	0.0000	0.0000	0.0000	0.0000	0.0000	0.0000	0.0000	0.0000	0.0000	0.0248	0.0000	0.0531	0.2138	0.0030	0.0052	0.0191	0.1037	0.0000	0.0000	0.0000	0.0000	0.0000	0.0000	0.0000	0.0000
OTU_450	G_Conocybe	0.0100	0.1497	0.0000	0.0000	0.0012	0.0000	0.0000	0.0153	0.0057	0.0000	0.0088	0.0029	0.0098	0.0000	0.0000	0.0000	0.0021	0.0042	0.0349	0.0000	0.0044	0.0010	0.0123	0.0032	0.0133	0.0215	0.0074	0.0039	0.0012	0.0380	0.0042	0.0038
OTU_451	D_Fungi	0.0000	0.0000	0.0010	0.0019	0.0050	0.0053	0.0014	0.0000	0.0019	0.0025	0.0018	0.0058	0.0039	0.0017	0.0020	0.0039	0.0021	0.0000	0.0042	0.0000	0.0000	0.0010	0.0000	0.0021	0.0000	0.0033	0.0021	0.0013	0.0037	0.0050	0.0021	0.0000
OTU_452	D_Fungi	0.0029	0.0000	0.0000	0.0019	0.0087	0.0035	0.0072	0.0056	0.0000	0.0000	0.0000	0.0000	0.0020	0.0000	0.0000	0.0000	0.0021	0.0000	0.0000	0.0000	0.0000	0.0000	0.0041	0.0011	0.0000	0.0000	0.0011	0.0026	0.0000	0.0000	0.0000	0.0000
OTU_453	D_Fungi	0.0086	0.0017	0.0031	0.0038	0.0000	0.0035	0.0043	0.0404	0.0038	0.0025	0.0000	0.0117	0.0000	0.0000	0.0098	0.0000	0.0000	0.0000	0.0000	0.0000	0.0030	0.0021	0.0055	0.0064	0.0000	0.0000	0.0032	0.0000	0.0000	0.0033	0.0042	0.0095
OTU_454	P_Ascomycota	0.0388	0.0083	0.0000	0.0000	0.0646	0.0018	0.0215	0.0000	0.0076	0.0000	0.0000	0.0000	0.0000	0.0000	0.0000	0.0013	0.0000	0.0000	0.0000	0.0000	0.0000	0.0000	0.0068	0.0128	0.0000	0.0017	0.0000	0.0013	0.0025	0.2592	0.0707	0.0019
OTU_455	G_Conocybe	0.9058	0.0831	0.0031	0.0000	0.0000	0.0053	0.0014	0.0000	0.0076	4.6909	0.0618	0.0058	0.0079	0.0139	0.0020	0.0051	0.0000	0.0000	0.0000	0.0000	0.0030	0.0010	0.0000	0.0000	0.1217	0.0347	0.0063	0.0039	0.0283	7.6551	0.0042	0.0019
OTU_456	G_Volvariella	0.0043	0.0033	0.0052	0.0000	0.0373	0.0035	0.0014	0.0000	0.0076	0.0101	0.0176	0.0015	0.0079	0.0348	0.0469	0.0308	0.0000	0.0000	0.0000	0.0000	0.0000	0.0000	0.0000	0.0000	0.0000	0.0000	0.0000	0.0039	0.0049	0.0116	0.0063	0.0019
OTU_457	G_Coprinellus	0.0086	0.0050	0.0072	0.0056	0.0050	0.0071	0.0057	0.0028	0.0076	0.0076	0.0035	0.0102	0.0059	0.0017	0.0000	0.0000	0.0041	0.0010	0.0070	0.0000	0.0030	0.0021	0.0055	0.0011	0.0083	0.0099	0.0042	0.0026	0.0012	0.0017	0.0021	0.0019
OTU_458	O_Pleosporales	0.0000	0.0000	0.0000	0.0000	0.0000	0.0000	0.0000	0.0000	0.0038	0.0013	0.0000	0.0000	0.0039	0.0105	0.0039	0.0000	0.0000	0.0000	0.0000	0.0000	0.0000	0.0000	0.0000	0.0000	0.0000	0.0033	0.0000	0.0000	0.0012	0.0033	0.0032	0.0000
OTU_459	C_Agaricomycetes	0.0014	0.0000	0.0000	0.0000	0.0137	0.0035	0.0115	0.0000	0.0000	0.0000	0.0000	0.0000	0.0000	0.0000	0.0489	0.0000	0.0269	0.0063	0.0000	0.0815	0.0000	0.0240	0.0055	0.0577	0.0000	0.0000	0.0000	0.0000	0.0012	0.0000	0.0000	0.0000
OTU_460	D_Fungi	0.0029	0.0050	0.0000	0.0019	0.0025	0.0035	0.0014	0.0014	0.0000	0.0000	0.0000	0.0000	0.0000	0.0000	0.0000	0.0013	0.0124	0.0000	0.0042	0.0000	0.0015	0.0052	0.0014	0.0011	0.0250	0.0033	0.0000	0.0000	0.0012	0.0017	0.0000	0.0019
OTU_461	G_Phaeosphaeria	0.0014	0.0067	0.0010	0.0000	0.0050	0.0018	0.0000	0.0000	0.0000	0.0013	0.0229	0.0015	0.0000	0.0157	0.0000	0.0000	0.0351	0.0021	0.0825	0.0215	0.0089	0.0031	0.0245	0.0043	0.0017	0.0000	0.0180	0.0000	0.0074	0.0083	0.0011	0.0019
OTU_462	C_Agaricomycetes	0.0000	0.0000	0.0000	0.0000	0.0000	0.0195	0.0100	0.0000	0.0000	0.0000	0.0000	0.0000	0.0000	0.0000	0.0000	0.0000	0.0537	0.0000	0.0000	0.1277	0.0000	0.0167	0.0041	0.0000	0.0000	0.0000	0.0000	0.0000	0.0000	0.0000	0.0000	0.0000
OTU_463	P_Basidiomycota	0.0144	0.0200	0.0300	0.0094	0.0397	0.0266	0.0115	0.0042	0.0134	0.0126	0.0053	0.0088	0.0216	0.0105	0.0117	0.0167	0.0021	0.0031	0.0028	0.0046	0.0030	0.0084	0.0041	0.0075	0.0033	0.0083	0.0169	0.0104	0.0012	0.0165	0.0137	0.0076
OTU_464	G_Clitopilus	0.0000	0.0000	0.0000	0.0000	0.0000	0.0000	0.0000	0.0000	0.0115	0.0000	0.0000	0.0000	0.0000	0.0000	0.0078	0.0000	0.0000	0.0000	0.0000	0.0000	0.0000	0.0000	0.0000	0.0000	0.0050	0.0000	0.0021	0.0000	0.0098	0.0050	0.0127	0.0000
OTU_465	G_Kurtzmanomyces	0.0000	0.0000	0.0010	0.0019	0.0037	0.0248	0.0000	0.0000	0.0000	0.0000	0.0229	0.0029	0.0590	0.0000	0.0039	0.0064	0.0000	0.0000	0.0000	0.0000	0.0000	0.0000	0.0000	0.0000	0.0000	0.0000	0.0000	0.0000	0.0000	0.0000	0.0000	0.0000
OTU_466	G_Cercophora	0.0000	0.0017	0.0000	0.0000	0.0000	0.0000	0.0000	0.0000	0.0000	0.0000	0.0000	0.0000	0.0000	0.0000	0.0000	0.0000	0.0000	0.0000	0.0000	0.0015	0.0000	0.0000	0.0000	0.0000	0.0033	0.0099	0.0000	0.0013	0.0234	0.0083	0.1108	0.0171
OTU_467	G_Chaetosphaeria	0.0000	0.0017	0.0000	0.0000	0.0000	0.0000	0.0000	0.0000	0.0000	0.0000	0.0000	0.0000	0.0000	0.0000	0.0000	0.0128	0.0062	0.0010	0.0112	0.0200	0.0000	0.0000	0.0014	0.0524	0.0017	0.0000	0.0000	0.0026	0.0000	0.0000	0.0000	0.0000
OTU_468	C_Agaricomycetes	0.0043	0.0050	0.0031	0.0000	0.0025	0.0018	0.0000	0.0000	0.0057	0.0076	0.0000	0.0029	0.0000	0.0017	0.0039	0.0013	0.0103	0.0063	0.0000	0.0000	0.0059	0.0042	0.0014	0.0000	0.0000	0.0050	0.0021	0.0078	0.0000	0.0017	0.0011	0.0000
OTU_469	C_Agaricomycetes	0.0043	0.0000	0.0021	0.0000	0.0062	0.0000	0.0043	0.0000	0.0000	0.0025	0.0000	0.0015	0.0000	0.0017	0.0000	0.0000	0.0000	0.0010	0.0056	0.0000	0.0044	0.0010	0.0082	0.0043	0.0000	0.0000	0.0000	0.0000	0.0000	0.0017	0.0000	0.0000
OTU_470	G_Mucor	0.0014	0.0000	0.0041	0.0000	0.0000	0.0071	0.0000	0.0014	0.0172	0.0050	0.0018	0.0088	0.0079	0.0052	0.0117	0.0013	0.0000	0.0000	0.0000	0.0000	0.0000	0.0010	0.0014	0.0021	0.0000	0.0000	0.0074	0.0104	0.0037	0.0000	0.0032	0.0095
OTU_471	D_Fungi	0.0043	0.0033	0.0000	0.0000	0.0161	0.0639	0.0029	0.0000	0.0000	0.0000	0.0000	0.0015	0.1140	0.0070	0.0000	0.0026	0.0000	0.0000	0.0000	0.0000	0.0000	0.0000	0.0000	0.0000	0.0033	0.0149	0.0011	0.0118	0.0295	0.0066	0.0042	0.0114
OTU_472	C_Sordariomycetes	0.0373	0.0665	0.0558	0.0601	0.0385	0.0319	0.0215	0.0181	0.0459	0.0239	0.0988	0.0307	0.0256	0.0418	0.0489	0.1349	0.0372	0.0021	0.0000	0.0015	0.0044	0.0031	0.0109	0.0011	0.0050	0.0050	0.0243	0.0496	0.0098	0.0182	0.0148	0.0152
OTU_473	F_Pyronemataceae	0.0675	0.1048	0.1643	0.2271	0.1006	0.2485	0.2655	0.0571	0.0191	0.0605	0.0159	0.0146	0.1357	0.0087	0.0215	0.1722	0.0021	0.0596	0.0042	0.0000	0.0311	0.0021	0.0000	0.0000	0.0117	0.0132	0.0455	0.0196	0.0000	0.0132	0.0000	0.0000
OTU_474	P_Basidiomycota	0.0014	0.0000	0.0010	0.0038	0.0050	0.0000	0.0014	0.0000	0.0038	0.0025	0.0000	0.0029	0.0000	0.0017	0.0000	0.0077	0.0000	0.0021	0.0126	0.0077	0.0015	0.0000	0.0014	0.0011	0.0050	0.0000	0.0063	0.0013	0.0000	0.0000	0.0042	0.0000
OTU_475	P_Ascomycota	0.0172	0.0067	0.0072	0.0000	0.0025	0.0018	0.0029	0.0000	0.0000	0.0000	0.0000	0.0000	0.0000	0.0052	0.0000	0.0026	0.0103	0.0000	0.0028	0.0077	0.0059	0.0031	0.0041	0.0150	0.0000	0.0033	0.0011	0.0078	0.0012	0.0017	0.0011	0.0019
OTU_476	P_Ascomycota	0.0000	0.0017	0.0010	0.0000	0.0000	0.0000	0.0000	0.0000	0.0000	0.0000	0.0000	0.0000	0.0000	0.0000	0.0000	0.0000	0.0000	0.0010	0.0168	0.0631	0.0000	0.0010	0.0055	0.0203	0.0033	0.0000	0.0000	0.0013	0.0000	0.0017	0.0021	0.0000
OTU_477	O_Helotiales	0.0000	0.0000	0.0000	0.0000	0.0000	0.0000	0.0000	0.0000	0.0000	0.0025	0.0000	0.0000	0.0020	0.0000	0.0000	0.0000	0.0041	0.0000	0.0182	0.0062	0.0089	0.0010	0.0082	0.0032	0.0000	0.0017	0.0000	0.0000	0.0012	0.0000	0.0021	0.0000
OTU_478	G_Claroideoglomus	0.0014	0.0000	0.0000	0.0000	0.0310	0.0337	0.0230	0.0139	0.0172	0.0340	0.0247	0.0175	0.0138	0.0174	0.0215	0.0206	0.0000	0.0021	0.0000	0.0000	0.0059	0.0010	0.0082	0.0096	0.0017	0.0033	0.0021	0.0000	0.0012	0.0066	0.0158	0.0038
OTU_479	D_Fungi	0.0029	0.0017	0.0031	0.0056	0.0000	0.0000	0.0000	0.0000	0.0229	0.0176	0.0247	0.0234	0.0020	0.0157	0.0078	0.0026	0.0021	0.0000	0.0000	0.0000	0.0000	0.0000	0.0014	0.0000	0.0050	0.0132	0.0085	0.0078	0.0000	0.0033	0.0032	0.0000
OTU_480	D_Fungi	0.0445	0.0050	0.0083	0.0075	0.0087	0.0035	0.0000	0.0000	0.0019	0.0038	0.0035	0.0000	0.0020	0.0035	0.0000	0.0000	0.0021	0.0000	0.0014	0.0000	0.0015	0.0000	0.0000	0.0000	0.0033	0.0017	0.0053	0.0013	0.0062	0.0050	0.0042	0.0019
OTU_481	G_Mrakiella	0.0000	0.0000	0.0010	0.0000	0.0000	0.0000	0.0000	0.0014	0.0000	0.0013	0.0000	0.0044	0.0020	0.0000	0.0000	0.0000	0.0021	0.0031	0.0000	0.0000	0.0044	0.0063	0.0068	0.0064	0.0000	0.0000	0.0011	0.0026	0.0012	0.0000	0.0000	0.0000
OTU_482	G_Rhodotorula	0.0029	0.0050	0.0207	0.0000	0.0186	0.0089	0.0072	0.0070	0.0057	0.0025	0.0176	0.0029	0.0039	0.0017	0.0215	0.0064	0.0000	0.0021	0.0000	0.0015	0.0000	0.0010	0.0027	0.0000	0.0017	0.0017	0.0000	0.0026	0.0000	0.0033	0.0011	0.0000
OTU_483	P_Basidiomycota	0.0316	0.0033	0.0000	0.0019	0.0000	0.0000	0.0000	0.0028	0.0076	0.0000	0.0018	0.0088	0.0000	0.0000	0.0000	0.0000	0.0000	0.0000	0.0056	0.0338	0.0015	0.0042	0.0000	0.3048	0.0000	0.0017	0.0000	0.0013	0.0000	0.0363	0.0063	0.0038
OTU_484	G_Tubeufia	0.0072	0.0033	0.0041	0.0000	0.0037	0.0000	0.0000	0.0000	0.0554	0.0113	0.0088	0.0204	1.0597	0.1237	0.7117	0.0270	0.0000	0.0000	0.0000	0.0000	0.0000	0.0021	0.0000	0.0000	0.0217	0.0050	0.0338	0.0300	0.0135	0.0116	0.2196	0.0095
OTU_485	G_Dactylella	0.0000	0.0000	0.0000	0.0000	0.0087	0.0071	0.0072	0.0070	0.0000	0.0000	0.0000	0.0000	0.0079	0.0052	0.0137	0.0000	0.0000	0.0000	0.0000	0.0000	0.0000	0.0000	0.0000	0.0000	0.0000	0.0000	0.0000	0.0000	0.0259	0.0000	0.0000	0.0000
OTU_486	D_Fungi	0.0072	0.0033	0.0000	0.0000	0.0012	0.0000	0.0000	0.0000	0.0019	0.0000	0.0000	0.0000	0.0020	0.0000	0.0000	0.0013	0.0000	0.0010	0.0000	0.0046	0.0030	0.0000	0.0014	0.0000	0.0050	0.0033	0.0011	0.0000	0.0012	0.0017	0.0000	0.0000
OTU_487	G_Mucor	0.0014	0.0000	0.0041	0.0000	0.0000	0.0053	0.0043	0.0000	0.0019	0.0050	0.0053	0.0015	0.0059	0.0122	0.0039	0.0039	0.0000	0.0000	0.0000	0.0000	0.0000	0.0000	0.0014	0.0011	0.0000	0.0017	0.0021	0.0013	0.0012	0.0017	0.0011	0.0019
OTU_488	P_Ascomycota	0.0072	0.0067	0.0083	0.0038	0.0087	0.0089	0.0072	0.0028	0.0057	0.0013	0.0000	0.0044	0.0000	0.0035	0.0039	0.0077	0.0083	0.0000	0.0028	0.0062	0.0015	0.0010	0.0055	0.0043	0.0000	0.0050	0.0032	0.0013	0.0012	0.0017	0.0021	0.0000
OTU_489	G_Conocybe	0.0000	0.0000	0.0000	0.0000	0.0186	0.0515	0.0000	0.0000	0.0019	0.0176	0.0035	0.0000	0.0098	0.0000	0.0059	0.0051	0.0000	0.0000	0.0126	0.0000	0.0000	0.0000	0.0313	0.0128	0.0000	0.0000	0.0000	0.0000	0.0012	0.0033	0.0000	0.0019
OTU_490	D_Fungi	0.0029	0.0017	0.0000	0.0000	0.0062	0.0000	0.0029	0.0000	0.0038	0.0038	0.0000	0.0015	0.0000	0.0017	0.0078	0.0000	0.0041	0.0010	0.0028	0.0015	0.0044	0.0073	0.0014	0.0011	0.0033	0.0000	0.0032	0.0039	0.0037	0.0066	0.0021	0.0038
OTU_491	G_Funneliformis	0.0000	0.0000	0.0000	0.0000	0.0000	0.0035	0.0057	0.0014	0.0000	0.0000	0.0000	0.0000	0.0000	0.0017	0.0098	0.0000	0.0000	0.0000	0.0000	0.0000	0.0030	0.0031	0.0000	0.0000	0.0017	0.0017	0.0000	0.0144	0.0000	0.0099	0.0011	0.0019
OTU_492	P_Ascomycota	0.0000	0.0100	0.0031	0.0019	0.0025	0.0053	0.0043	0.0000	0.0000	0.0000	0.0000	0.0000	0.0000	0.0000	0.0000	0.0000	0.0103	0.0000	0.0000	0.0000	0.0015	0.0031	0.0014	0.0000	0.0017	0.0000	0.0000	0.0013	0.0012	0.0000	0.0000	0.0000
OTU_493	D_Fungi	0.0029	0.0033	0.0021	0.0019	0.0310	0.0035	0.0258	0.0028	0.0134	0.0794	0.0318	0.0015	0.0020	0.0000	0.0098	0.0013	0.0000	0.0010	0.0014	0.0046	0.0015	0.0115	0.0027	0.0032	0.0000	0.0050	0.0000	0.0000	0.0025	0.0000	0.0021	0.0000
OTU_494	P_Ascomycota	0.0000	0.0000	0.0000	0.0019	0.0012	0.0000	0.0072	0.0000	0.0019	0.0000	0.0035	0.0015	0.0000	0.0000	0.0039	0.0000	0.0000	0.0000	0.0000	0.0000	0.0015	0.0000	0.0014	0.0021	0.0000	0.0000	0.0053	0.0104	0.0000	0.0000	0.0095	0.0038
OTU_495	G_Discocistella	0.0000	0.0000	0.0010	0.0000	0.0000	0.0000	0.0000	0.0000	0.2467	0.0390	1.2036	0.0380	0.0039	0.0000	0.0000	0.0026	0.0000	0.0000	0.0000	0.0000	0.0000	0.0000	0.0000	0.0000	0.0000	0.0083	0.0011	0.0000	0.0000	0.0000	0.0000	0.0284
OTU_496	O_Pleosporales	0.0990	0.0316	0.0000	0.0038	0.4210	0.0674	0.0014	0.0084	0.0000	0.0025	0.0071	0.7899	0.0020	0.0000	0.0000	0.0000	0.0000	0.0000	0.0000	0.0000	0.0000	0.0000	0.0000	0.0000	0.0000	0.0000	0.0000	0.0000	0.0000	0.0000	0.0000	0.0000
OTU_497	G_Cyphellophora	0.0000	0.0000	0.0000	0.0000	0.0000	0.0000	0.0000	0.0000	0.0038	0.0000	0.0071	0.0029	0.0334	0.0435	0.1134	0.3225	0.0000	0.0000	0.0000	0.0000	0.0000	0.0010	0.0027	0.0000	0.0000	0.0000	0.0000	0.0000	0.0012	0.0066	0.0042	0.0000
OTU_498	P_Ascomycota	0.0000	0.0000	0.0000	0.0019	0.0000	0.0000	0.0100	0.0028	0.0000	0.0000	0.0000	0.0000	0.0000	0.0017	0.0020	0.0000	0.0124	0.0000	0.0014	0.0062	0.0015	0.0000	0.0000	0.0000	0.0033	0.0050	0.0000	0.0000	0.0012	0.0000	0.0000	0.0057
OTU_499	F_Myxotrichaceae	0.0244	0.0000	0.0000	0.0038	0.0000	0.0000	0.0029	0.0014	0.0000	0.0000	0.0000	0.0029	0.0000	0.0000	0.0000	0.0128	0.0000	0.0052	0.0028	0.0215	0.0000	0.0010	0.0027	0.0086	0.0000	0.0000	0.0000	0.0039	0.0000	0.0017	0.0032	0.0000
OTU_500	G_Coprinellus	0.0000	0.0000	0.0000	0.0000	0.0000	0.0000	0.0000	0.0000	0.0000	0.0025	0.1182	0.0000	0.0020	0.0592	0.0626	0.1400	0.0000	0.0000	0.0000	0.0000	0.0000	0.0000	0.0164	0.0128	0.0000	0.0000	0.0000	0.0000	0.0000	0.0000	0.2523	0.0000
OTU_501	D_Fungi	0.0014	0.0017	0.0000	0.0000	0.0037	0.0000	0.0000	0.0000	0.0306	0.0050	0.0018	0.0058	0.0000	0.0017	0.0000	0.0000	0.0041	0.0230	0.0531	0.0015	0.0089	0.0021	0.0014	0.0021	0.0200	0.0066	0.0042	0.0000	0.0000	0.0017	0.0000	0.0000
OTU_502	D_Fungi	0.0000	0.0000	0.0062	0.0000	0.0037	0.0035	0.0029	0.0028	0.0000	0.0013	0.0000	0.0000	0.0000	0.0000	0.0039	0.0026	0.0000	0.0010	0.0000	0.0000	0.0044	0.0000	0.0027	0.0000	0.0000	0.0000	0.0000	0.0000	0.0000	0.0000	0.0032	0.0000
OTU_503	G_Monosporascus	0.0000	0.0000	0.0000	0.0000	0.0000	0.0000	0.0000	0.0000	0.0000	0.0000	0.0000	0.0555	0.0000	0.0000	0.0000	0.0000	0.0000	0.0000	0.0000	0.0000	0.0000	0.0021	0.0000	0.0000	0.0117	0.1969	0.0021	0.0326	0.0295	0.9346	0.0011	0.0019
OTU_504	D_Fungi	0.0029	0.0000	0.0000	0.0000	0.0000	0.0035	0.0000	0.0000	0.0000	0.0403	0.0053	0.0131	0.0020	0.0035	0.0000	0.0051	0.0000	0.0000	0.0000	0.0000	0.0059	0.0000	0.0000	0.0000	0.0000	0.0000	0.0000	0.0013	0.0000	0.0132	0.0011	0.0000
OTU_505	F_Lasiosphaeriaceae	0.0014	0.0033	0.0000	0.0000	0.0000	0.0000	0.0000	0.0000	0.0000	0.0000	0.0000	0.0000	0.0020	0.0000	0.0000	0.0000	0.1219	0.0105	0.0014	0.0000	0.0207	0.0125	0.0041	0.0000	0.0000	0.0000	0.0127	0.0575	0.0086	0.0264	0.0148	0.0000
OTU_506	O_Sordariales	0.0100	0.0033	0.0000	0.0000	0.0075	0.0000	0.0000	0.0000	0.0000	0.0000	0.0000	0.0000	0.0039	0.0209	0.0078	0.0000	0.0000	0.0000	0.0000	0.0000	0.0015	0.0104	0.0000	0.0021	0.0000	0.0000	0.0000	0.0000	0.2167	0.1321	0.0232	0.0171
OTU_507	D_Fungi	0.0115	0.0000	0.0155	0.0019	0.1267	0.1509	0.1334	0.0209	0.0000	0.0063	0.0247	0.0044	0.0118	0.0000	0.0000	0.0000	0.0000	0.0000	0.0000	0.0000	0.0000	0.0010	0.0000	0.0011	0.0067	0.0017	0.0000	0.0000	0.0000	0.0000	0.0000	0.0000
OTU_508	P_Ascomycota	0.0029	0.0000	0.0000	0.0000	0.0000	0.0000	0.0000	0.0000	0.0000	0.0000	0.0000	0.0000	0.0000	0.0000	0.0000	0.0000	0.0000	0.0000	0.1887	0.2430	0.0000	0.0031	0.0354	0.0396	0.0000	0.0000	0.0000	0.0000	0.0000	0.0017	0.0000	0.0000
OTU_509	G_Mrakia	0.0043	0.0033	0.0000	0.0000	0.0087	0.0000	0.0000	0.0014	0.0057	0.0025	0.0018	0.0044	0.0079	0.0174	0.0000	0.0051	0.0000	0.0000	0.0000	0.0000	0.0000	0.0010	0.0000	0.0021	0.0017	0.0017	0.0042	0.0000	0.0000	0.0000	0.0021	0.0000
OTU_510	O_Pleosporales	0.0014	0.0000	0.0000	0.0000	0.0025	0.0000	0.0000	0.0807	0.0000	0.0038	0.0000	0.0000	0.0138	0.0122	0.0039	0.0218	0.0000	0.0000	0.0000	0.0000	0.0000	0.0000	0.0000	0.0000	0.0000	0.0000	0.0000	0.0000	0.0000	0.0000	0.0000	0.0000
OTU_511	G_Phlebiella	0.0000	0.0000	0.0000	0.0000	0.0025	0.0000	0.0000	0.0000	0.0000	0.0000	0.0018	0.0511	1.0400	0.1394	0.0352	0.0668	0.0000	0.0000	0.0000	0.0000	0.0000	0.0000	0.0000	0.0000	0.0000	0.0000	0.0000	0.0000	0.0025	0.0000	0.0000	0.0000
OTU_512	G_Typhula	0.0029	0.0000	0.0000	0.0000	0.0012	0.0106	0.0086	0.0000	0.0000	0.0000	0.0000	0.0000	0.0000	0.0000	0.0547	0.0000	0.0000	0.0000	0.0000	0.0508	0.0000	0.0146	0.0000	0.0000	0.0000	0.0017	0.0127	0.2168	0.0086	0.0017	0.0211	0.0019
OTU_513	G_Thanatephorus	0.0000	0.0000	0.0000	0.0000	0.0025	0.0000	0.0000	0.0000	0.0000	0.0000	0.0000	0.0000	0.0000	0.0000	0.0215	0.0000	0.0000	0.0000	0.0000	0.0000	0.0000	0.0000	0.0123	0.0000	0.0000	0.0000	0.0000	0.0000	0.0012	0.0149	0.0000	0.0189
OTU_514	G_Exophiala	0.0000	0.0000	0.0000	0.0019	0.0037	0.0071	0.0043	0.0000	0.0019	0.0038	0.0124	0.0044	0.0000	0.0017	0.0000	0.0103	0.0000	0.0000	0.0014	0.0000	0.0000	0.0000	0.0014	0.0011	0.0000	0.0000	0.0000	0.0013	0.0000	0.0000	0.0000	0.0000
OTU_515	D_Fungi	0.0014	0.0017	0.0000	0.0000	0.0000	0.0000	0.0000	0.0000	0.0000	0.0000	0.0000	0.0000	0.0020	0.0000	0.0059	0.0000	0.0000	0.0000	0.0000	0.0000	0.0000	0.0000	0.0000	0.0000	0.0000	0.0000	0.0000	0.0000	0.0037	0.0198	0.0137	0.0095
OTU_516	G_Glomus	0.0144	0.0083	0.0248	0.0056	0.0720	0.0142	0.0416	0.0028	0.0038	0.0164	0.0053	0.0073	0.0059	0.0296	0.0000	0.0064	0.0021	0.0000	0.0014	0.0000	0.0000	0.0000	0.0014	0.0000	0.0000	0.0000	0.0011	0.0026	0.0012	0.0017	0.0000	0.0019
OTU_517	D_Fungi	0.0014	0.0000	0.0000	0.0000	0.0248	0.0231	0.0230	0.0125	0.0038	0.0025	0.0035	0.0000	0.0039	0.0122	0.0020	0.0013	0.0000	0.0000	0.0000	0.0000	0.0000	0.0010	0.0000	0.0000	0.0017	0.0000	0.0021	0.0078	0.0074	0.0149	0.0042	0.0019
OTU_518	G_Entoloma	0.0014	0.0000	0.0052	0.0000	0.0050	0.0018	0.0057	0.0000	0.0000	0.0013	0.0000	0.0015	0.0000	0.0000	0.0039	0.0013	0.0000	0.0031	0.0014	0.0031	0.0059	0.0010	0.0000	0.0000	0.0000	0.0000	0.0000	0.0013	0.0012	0.0182	0.0053	0.0057
OTU_519	O_Pleosporales	0.0000	0.0017	0.0000	0.0000	0.0000	0.0905	0.0000	0.0000	0.1338	0.0315	0.0000	0.0000	0.0000	0.0557	0.0000	0.0000	0.0000	0.0000	0.0000	0.0000	0.0000	0.0000	0.0000	0.0000	0.0083	0.0000	0.0011	0.0000	0.0000	0.0000	0.0000	0.0000
OTU_520	G_Ramularia	0.0000	0.0017	0.0021	0.0019	0.0000	0.0000	0.0000	0.0000	0.0000	0.0000	0.0035	0.0073	0.0039	0.0017	0.0039	0.0000	0.0000	0.0000	0.0000	0.0015	0.0015	0.0000	0.0055	0.0011	0.0000	0.0000	0.0000	0.0000	0.0000	0.0000	0.0000	0.0000
OTU_521	D_Fungi	0.0000	0.0000	0.0021	0.0000	0.0025	0.0142	0.0043	0.0042	0.0019	0.0000	0.0000	0.0000	0.0000	0.0000	0.0000	0.0000	0.0021	0.0000	0.0000	0.0000	0.0000	0.0000	0.0000	0.0000	0.0050	0.0000	0.0000	0.0000	0.0000	0.0000	0.0000	0.0000
OTU_522	G_Phaeosphaeria	0.0000	0.0000	0.0000	0.0000	0.0000	0.0035	0.0000	0.0000	0.0000	0.0000	0.0000	0.0000	0.0020	0.0017	0.0000	0.0000	0.0000	0.0042	0.0028	0.0000	0.0044	0.2946	0.0082	0.0000	0.0000	0.0000	0.0000	0.0000	0.0012	0.0000	0.0011	0.0000
OTU_523	P_Ascomycota	0.0000	0.0000	0.0000	0.0000	0.0000	0.0639	0.0043	0.0014	0.0000	0.0000	0.0000	0.0015	0.0020	0.0000	0.0000	0.0013	0.0062	0.0021	0.0014	0.0000	0.1674	0.0031	0.0014	0.0000	0.0000	0.0000	0.0000	0.0000	0.0012	0.0000	0.0011	0.0000
OTU_524	O_Pleosporales	0.0014	0.0000	0.0031	0.0000	0.0099	0.0089	0.0646	0.0000	0.0000	0.0000	0.0000	0.0000	0.0000	0.0000	0.0293	0.0000	0.0000	0.0000	0.0000	0.0000	0.0000	0.0000	0.0000	0.0000	0.0000	0.0000	0.0000	0.0000	0.0000	0.0000	0.0000	0.0000
OTU_525	D_Fungi	0.0000	0.0000	0.0010	0.0000	0.0000	0.0000	0.0029	0.0000	0.0019	0.0013	0.0035	0.0044	0.0000	0.0000	0.0000	0.0064	0.0021	0.0010	0.0210	0.0077	0.0015	0.0010	0.0041	0.0086	0.0000	0.0000	0.0000	0.0000	0.0000	0.0000	0.0032	0.0019
OTU_526	C_Dothideomycetes	0.0000	0.0000	0.0000	0.0000	0.0000	0.0035	0.0014	0.0000	0.0000	0.0000	0.0000	0.0000	0.0000	0.0035	0.0000	0.0000	0.0000	0.0000	0.0000	0.0015	0.0000	0.0000	0.0041	0.0032	0.0083	0.0000	0.0000	0.0000	0.0000	0.0083	0.0000	0.0000
OTU_527	P_Basidiomycota	0.0029	0.0000	0.0052	0.0038	0.0025	0.0035	0.0014	0.0014	0.0076	0.0013	0.0000	0.0000	0.0000	0.0000	0.0000	0.0077	0.0021	0.0021	0.0210	0.0277	0.0030	0.0073	0.0068	0.0171	0.0017	0.0033	0.0032	0.0000	0.0025	0.0000	0.0021	0.0019
OTU_528	D_Fungi	0.0000	0.0017	0.0000	0.0000	0.0000	0.0018	0.0043	0.0000	0.0000	0.0000	0.0018	0.0000	0.0039	0.0000	0.0039	0.0000	0.0000	0.0000	0.0000	0.0000	0.0000	0.0000	0.0014	0.0000	0.0033	0.0000	0.0042	0.0000	0.0025	0.0033	0.0000	0.0000
OTU_529	D_Fungi	0.0014	0.0033	0.0010	0.0019	0.0000	0.0071	0.0043	0.0014	0.0038	0.0000	0.0000	0.0029	0.0000	0.0017	0.0020	0.0000	0.0083	0.0010	0.0000	0.0000	0.0015	0.0000	0.0041	0.0043	0.0067	0.0000	0.0032	0.0026	0.0025	0.0000	0.0011	0.0019
OTU_530	C_Dothideomycetes	0.0000	0.0000	0.0000	0.0000	0.0000	0.0000	0.0014	0.0014	0.0000	0.0000	0.0000	0.0000	0.0000	0.0000	0.0117	0.0064	0.0000	0.0010	0.0000	0.0000	0.0133	0.0000	0.0000	0.0000	0.0000	0.0000	0.0000	0.0000	0.0025	0.0000	0.0000	0.0000
OTU_531	O_Sordariales	0.0000	0.0000	0.0000	0.0000	0.0000	0.0000	0.0129	0.0000	0.0000	0.0000	0.0000	0.0000	0.0000	0.1376	0.0020	0.0000	0.0248	0.0000	0.0000	0.0000	0.0044	0.0073	0.0164	0.0000	0.0000	0.0017	0.0000	0.0000	0.0000	0.0017	0.0000	0.0019
OTU_532	D_Fungi	0.0115	0.0000	0.0620	0.0000	0.0025	0.0000	0.0445	0.0000	0.0000	0.0945	0.0018	0.0029	0.0000	0.0157	0.0020	0.0013	0.0083	0.0000	0.0014	0.0000	0.0000	0.0010	0.0000	0.0000	0.0000	0.0050	0.0000	0.0000	0.0000	0.0000	0.0011	0.0019
OTU_533	G_Parasola	0.0000	0.0000	0.0000	0.0000	0.0000	0.0000	0.0000	0.0000	0.0000	0.0000	0.0000	0.0000	0.0000	0.0000	0.0020	0.0000	0.0000	0.0000	0.0000	0.0000	0.0000	0.0000	0.0000	0.0053	0.0000	0.0033	0.0011	0.0000	0.0000	0.0066	0.0116	0.0000
OTU_534	P_Ascomycota	0.0000	0.0000	0.0000	0.0000	0.0000	0.0000	0.0000	0.0000	0.0000	0.0013	0.0018	0.0000	0.0118	0.0209	0.0098	0.0103	0.0000	0.0000	0.0000	0.0000	0.0000	0.0000	0.0000	0.0000	0.0000	0.0017	0.0000	0.0000	0.0000	0.0000	0.0000	0.0000
OTU_535	D_Fungi	0.0000	0.0000	0.0000	0.0000	0.0012	0.0018	0.0014	0.0000	0.0000	0.0000	0.0000	0.0015	0.0039	0.0209	0.0137	0.0116	0.0000	0.0000	0.0000	0.0000	0.0000	0.0000	0.0000	0.0000	0.0000	0.0000	0.0000	0.0000	0.0000	0.0000	0.0000	0.0000
OTU_536	G_Parasola	0.0818	0.0083	0.0000	0.0000	0.0000	0.0018	0.0000	0.0000	0.0000	0.0000	0.0000	0.0000	0.0000	0.0000	0.0000	0.0000	0.0021	0.0042	0.0000	0.0000	0.0000	0.0000	0.0000	0.0000	0.0000	0.0050	0.0000	0.0013	0.0012	0.5878	0.0000	0.0000
OTU_537	D_Fungi	0.0029	0.0017	0.0021	0.0056	0.0000	0.0000	0.0029	0.0014	0.0038	0.0013	0.0000	0.0292	0.0020	0.0000	0.0000	0.0000	0.0496	0.0031	0.0224	0.0123	0.0119	0.0010	0.0055	0.0043	0.0017	0.0017	0.0000	0.0000	0.0012	0.0000	0.0011	0.0000
OTU_538	F_Onygenaceae	0.0014	0.0033	0.0000	0.0038	0.0012	0.0000	0.0000	0.0000	0.0019	0.0038	0.0000	0.0015	0.0000	0.0017	0.0020	0.0026	0.0000	0.0000	0.0000	0.0000	0.0000	0.0000	0.0000	0.0000	0.0017	0.0000	0.0000	0.0039	0.0012	0.0033	0.0000	0.0000
OTU_539	G_Glomus	0.0000	0.0000	0.0124	0.0000	0.1043	0.0160	0.1664	0.0111	0.0249	0.0050	0.0565	0.0102	0.0177	0.0766	0.0978	0.1105	0.0000	0.0000	0.0014	0.0015	0.0326	0.1285	0.0477	0.0214	0.0033	0.0000	0.0000	0.0052	0.0012	0.0050	0.0106	0.0000
OTU_540	G_Chaetomium	0.0014	0.0000	0.0000	0.0000	0.0000	0.0000	0.0000	0.0000	0.0000	0.0000	0.0000	0.0000	0.0000	0.0000	0.0000	0.0013	0.0083	0.0000	0.0000	0.0015	0.0059	0.0000	0.0014	0.0021	0.0000	0.0033	0.0000	0.0104	0.0025	0.0066	0.0011	0.0000
OTU_541	P_Ascomycota	0.0000	0.0000	0.0000	0.0000	0.0025	0.0000	0.0057	0.0000	0.0000	0.0050	0.0000	0.0161	0.0000	0.0122	0.0215	0.0000	0.0000	0.0000	0.0000	0.0000	0.0000	0.0000	0.0000	0.0000	0.0033	0.0000	0.0011	0.0000	0.0000	0.0000	0.0000	0.0000
OTU_542	D_Fungi	0.0000	0.0000	0.0000	0.0000	0.0050	0.0035	0.0000	0.0014	0.0000	0.0000	0.0000	0.0000	0.0000	0.0000	0.0020	0.0000	0.0000	0.0000	0.0000	0.0000	0.0015	0.0031	0.0014	0.0011	0.0000	0.0000	0.0000	0.0000	0.0025	0.0033	0.0042	0.0000
OTU_543	G_Cryptococcus	0.1191	0.0083	0.0537	0.0300	0.1552	0.0142	0.0143	0.0042	0.0421	0.0466	0.1324	0.1825	0.0039	0.0244	0.0450	0.0360	0.0083	0.0094	0.0070	0.0062	0.0193	0.0094	0.0790	0.0995	0.0017	0.0017	0.0624	0.0522	0.0308	0.0198	0.1383	0.0000
OTU_544	C_Agaricomycetes	0.0115	0.0050	0.0000	0.0000	0.0000	0.0000	0.0014	0.0000	0.0000	0.0000	0.0000	0.0015	0.0000	0.0000	0.0000	0.0000	0.0000	0.0000	0.0000	0.0000	0.0000	0.0000	0.0000	0.0043	0.1851	0.0017	0.0000	0.0000	0.0000	0.1222	0.0021	0.0000
OTU_545	G_Thanatephorus	0.0000	0.0000	0.0000	0.0056	0.0000	0.0000	0.0000	0.0000	0.0000	0.0000	0.0000	0.0029	0.0000	0.0000	0.0039	0.0000	0.0000	0.0000	0.0168	0.0000	0.0000	0.0000	0.0041	0.0021	0.0133	0.0083	0.0011	0.0091	0.0111	0.0116	0.0000	0.0227
OTU_546	D_Fungi	0.0000	0.0017	0.0000	0.0000	0.0012	0.0000	0.0000	0.0000	0.0000	0.0000	0.0000	0.0117	0.0020	0.0000	0.0000	0.0051	0.0000	0.0000	0.0154	0.0261	0.0015	0.0000	0.0204	0.0267	0.0000	0.0000	0.0000	0.0000	0.0000	0.0000	0.0021	0.0019
OTU_547	F_Pyronemataceae	0.0000	0.3642	0.0031	0.0131	0.0012	0.0000	0.0000	0.0000	0.0000	0.0000	0.0000	0.0000	0.0000	0.0000	0.0000	0.0000	0.0000	0.0000	0.0629	0.0015	0.0000	0.0000	0.0000	0.0000	0.0017	0.0017	0.0000	0.0000	0.0012	0.0000	1.3226	0.0000
OTU_548	D_Fungi	0.0000	0.0000	0.0000	0.0000	0.0000	0.0000	0.0000	0.0014	0.0000	0.0000	0.0018	0.0000	0.0000	0.0000	0.0020	0.0000	0.0000	0.0000	0.0000	0.0015	0.0074	0.0084	0.0055	0.0021	0.0017	0.0033	0.0011	0.0000	0.0012	0.0017	0.0042	0.0019
OTU_549	G_Arthrobotrys	0.0000	0.0000	0.0021	0.0056	0.0000	0.0035	0.0000	0.0014	0.0076	0.0000	0.0018	0.0015	0.0000	0.0000	0.0000	0.0000	0.0000	0.0000	0.0014	0.0015	0.0000	0.0000	0.0041	0.0011	0.0000	0.0000	0.0063	0.0065	0.0000	0.0000	0.0000	0.0000
OTU_550	F_Tremellaceae	0.0000	0.0000	0.0000	0.0019	0.0000	0.0000	0.0000	0.0000	0.0325	0.0025	0.0000	0.0000	0.0000	0.0000	0.0000	0.0000	0.0000	0.0000	0.0000	0.0015	0.0000	0.0000	0.0000	0.0000	0.0117	0.0463	0.1364	0.0052	0.0012	0.0000	0.0042	0.0019
OTU_551	G_Cryptococcus	0.0014	0.0017	0.0072	0.0056	0.0012	0.0071	0.0000	0.0000	0.0363	0.0202	0.0265	0.0117	0.0039	0.0139	0.0078	0.0013	0.0021	0.0000	0.0000	0.0000	0.0000	0.0000	0.0000	0.0000	0.0000	0.0000	0.0000	0.0000	0.0000	0.0000	0.0000	0.0000
OTU_552	D_Fungi	0.0043	0.0017	0.0041	0.0019	0.0050	0.0018	0.0014	0.0014	0.0000	0.0025	0.0000	0.0029	0.0020	0.0035	0.0020	0.0000	0.0702	0.0000	0.0000	0.0000	0.1319	0.0125	0.0014	0.0043	0.0033	0.0645	0.0116	0.0039	0.0074	0.0099	0.0897	0.0019
OTU_553	O_Pleosporales	0.0000	0.0000	0.0000	0.0000	0.0000	0.0000	0.0000	0.0000	0.1415	0.0000	0.0000	0.0000	0.0000	0.0000	0.0000	0.0000	0.0000	0.0000	0.0000	0.0000	0.0000	0.0219	0.0041	0.0107	0.0000	0.0000	0.0000	0.0000	0.0000	0.0000	0.0000	0.0000
OTU_554	O_Sordariales	0.0000	0.0000	0.0041	0.0019	0.0000	0.0035	0.0014	0.0000	0.0115	0.0025	0.0035	0.0029	0.0000	0.0035	0.0039	0.0000	0.0000	0.0010	0.0014	0.0031	0.0015	0.0000	0.0000	0.0021	0.0000	0.0000	0.0021	0.0052	0.0012	0.0033	0.0021	0.0000
OTU_555	D_Fungi	0.0000	0.0000	0.0000	0.0000	0.0000	0.0000	0.0000	0.0000	0.0000	0.0000	0.0000	0.0000	0.0000	0.0000	0.0000	0.0000	0.0000	0.0000	0.0000	0.0000	0.0000	0.0000	0.0000	0.0000	0.0133	0.0182	0.0011	0.0013	0.0049	0.0099	0.0095	0.0038
OTU_556	G_Agaricus	0.0000	0.0033	0.0041	0.0000	0.0012	0.0018	0.0000	0.0000	0.0019	0.0038	0.0000	0.0000	0.0000	0.0000	0.0000	0.0039	0.0041	0.0010	0.0014	0.0000	0.0030	0.0000	0.0041	0.0000	0.0000	0.0000	0.0011	0.0013	0.0012	0.0017	0.0000	0.0000
OTU_557	D_Fungi	0.0043	0.0033	0.0031	0.0019	0.0025	0.0035	0.0043	0.0028	0.0019	0.0000	0.0018	0.0015	0.0000	0.0000	0.0000	0.0000	0.0041	0.0000	0.0028	0.0062	0.0030	0.0010	0.0014	0.0000	0.0000	0.0000	0.0011	0.0039	0.0000	0.0017	0.0021	0.0000
OTU_558	P_Ascomycota	0.0000	0.0033	0.0010	0.0000	0.0000	0.0000	0.0029	0.0014	0.0000	0.0000	0.0071	0.0029	0.0020	0.0000	0.0020	0.0000	0.0000	0.0021	0.0000	0.0000	0.0000	0.0000	0.0000	0.0000	0.0000	0.0000	0.0000	0.0000	0.0000	0.0000	0.0000	0.0000
OTU_559	D_Fungi	0.0014	0.0000	0.0000	0.0000	0.0000	0.0000	0.0000	0.0000	0.0000	0.0164	0.0000	0.0088	0.0000	0.0000	0.0000	0.0013	0.0000	0.0000	0.0000	0.0000	0.0015	0.0000	0.0000	0.0011	0.0000	0.0033	0.0159	0.0104	0.0000	0.0066	0.0000	0.0000
OTU_560	O_Agaricales	0.0445	0.0698	0.1209	0.0000	0.1205	0.0000	0.0230	0.0014	0.0000	0.0000	0.2312	0.0000	0.0039	0.0087	0.0763	0.0257	0.0000	0.0000	0.0000	0.0000	0.0000	0.0000	0.0000	0.0000	0.0000	0.0000	0.0000	0.0000	0.0012	0.0000	0.0000	0.0000
OTU_561	D_Fungi	0.0000	0.0000	0.0010	0.0038	0.0012	0.0018	0.0057	0.0014	0.0000	0.0013	0.0018	0.0015	0.0000	0.0017	0.0020	0.0000	0.0083	0.0000	0.0014	0.0031	0.0030	0.0010	0.0027	0.0011	0.0000	0.0083	0.0011	0.0000	0.0062	0.0000	0.0011	0.0019
OTU_562	P_Ascomycota	0.0000	0.0017	0.0000	0.0000	0.0000	0.0000	0.0000	0.0000	0.0096	0.0025	0.0000	0.0000	0.0039	0.0000	0.0020	0.0000	0.0000	0.0000	0.0000	0.0000	0.0000	0.0000	0.0000	0.0000	0.0083	0.0116	0.0032	0.0013	0.0000	0.0033	0.0021	0.0000
OTU_563	D_Fungi	0.0000	0.0017	0.0000	0.0000	0.0845	0.0586	0.0344	0.0097	0.0000	0.0000	0.0000	0.0000	0.0020	0.0035	0.0020	0.0000	0.0000	0.0000	0.0000	0.0000	0.0000	0.0000	0.0014	0.0000	0.0000	0.0050	0.0000	0.0000	0.0012	0.0000	0.0000	0.0000
OTU_564	D_Fungi	0.0029	0.0000	0.0000	0.0000	0.0000	0.0000	0.0000	0.0000	0.0019	0.0025	0.0000	0.0015	0.0000	0.0000	0.0020	0.0000	0.0000	0.0000	0.0000	0.0031	0.0000	0.0000	0.0000	0.0086	0.0000	0.0050	0.0021	0.0118	0.0000	0.0050	0.0032	0.0000
OTU_565	P_Ascomycota	0.0000	0.0000	0.0000	0.0019	0.0000	0.0000	0.0014	0.0000	0.0115	0.0025	0.0053	0.0117	0.0000	0.0052	0.0137	0.0167	0.0000	0.0000	0.0000	0.0000	0.0000	0.0000	0.0000	0.0000	0.0000	0.0000	0.0000	0.0013	0.0000	0.0000	0.0000	0.0000
OTU_566	G_Pyrenochaeta	0.0014	0.0000	0.0000	0.0000	0.0062	0.0053	0.0000	0.0111	0.0019	0.0000	0.0018	0.0000	0.0020	0.0017	0.0098	0.0026	0.0145	0.0000	0.0098	0.0000	0.0000	0.0031	0.0027	0.0128	0.0000	0.0000	0.0000	0.0000	0.0000	0.0050	0.0021	0.0000
OTU_567	D_Fungi	0.0014	0.0000	0.0000	0.0000	0.0000	0.0000	0.0000	0.0000	0.0000	0.0000	0.0000	0.0000	0.0000	0.0000	0.0000	0.0000	0.0000	0.0000	0.0140	0.0185	0.0000	0.0000	0.0109	0.0053	0.0000	0.0000	0.0000	0.0000	0.0000	0.0000	0.0000	0.0000
OTU_568	F_Orbiliaceae	0.0000	0.0000	0.0000	0.0000	0.0000	0.0035	0.0000	0.0000	0.0000	0.0000	0.0000	0.0000	0.0000	0.0000	0.0000	0.0000	0.0000	0.0000	0.0000	0.0031	0.0059	0.0021	0.0164	0.0021	0.0000	0.0017	0.0000	0.0000	0.0000	0.0017	0.0000	0.0265
OTU_569	D_Fungi	0.0014	0.0000	0.0000	0.0000	0.0000	0.0000	0.0000	0.0000	0.0000	0.0000	0.0000	0.0000	0.0000	0.0000	0.0000	0.0000	0.0000	0.0000	0.0280	0.0261	0.0000	0.0031	0.0000	0.0021	0.0000	0.0132	0.0349	0.0118	0.0123	0.0000	0.0000	0.0000
OTU_570	G_Glomus	0.0000	0.0000	0.0083	0.0000	0.0075	0.0053	0.1205	0.0014	0.0000	0.0025	0.0018	0.0000	0.0039	0.0017	0.0039	0.0051	0.0000	0.0000	0.0000	0.0000	0.0000	0.0000	0.0000	0.0043	0.0000	0.0000	0.0000	0.0000	0.0000	0.0000	0.0000	0.0000
OTU_571	P_Ascomycota	0.0000	0.0017	0.0000	0.0000	0.0012	0.0532	0.0100	0.0125	0.0000	0.0013	0.0000	0.0000	0.0000	0.0000	0.0000	0.0000	0.0021	0.0000	0.0000	0.0015	0.0000	0.0010	0.0000	0.0000	0.0000	0.0017	0.0000	0.0026	0.0037	0.0017	0.0021	0.0019
OTU_572	G_Tetracladium	0.6890	0.5820	0.7408	0.5893	0.7613	0.7773	0.7160	0.4148	1.5029	0.6613	0.7112	1.2323	1.2308	0.8622	1.1496	0.6334	0.1095	0.1735	0.0615	0.0584	0.0637	0.0303	0.0313	0.0599	0.1618	0.1986	0.1999	0.2612	0.2709	0.2972	0.5922	0.1705
OTU_573	G_Stephanonectria	0.0000	0.0033	0.0000	0.0000	0.0000	0.0035	0.0000	0.0000	0.0000	0.0000	0.0018	0.0029	0.0000	0.0105	0.0059	0.0039	0.0000	0.0000	0.0000	0.0000	0.0000	0.0000	0.0000	0.0011	0.0017	0.0000	0.0042	0.0000	0.0554	0.0017	0.0000	0.0000
OTU_574	G_Discocistella	0.0000	0.0000	0.0000	0.0019	0.0025	0.0000	0.0000	0.0000	0.0000	0.0000	0.0000	0.0000	0.0020	0.0000	0.0000	0.0000	0.0000	0.0000	0.0028	0.0000	0.0000	0.0000	0.0000	0.0000	0.0000	0.0033	0.0000	0.0000	0.3657	0.0050	0.0000	0.0000
OTU_575	O_Hypocreales	0.0000	0.0000	0.0000	0.0000	0.0000	0.0000	0.0000	0.0000	0.0000	0.0000	0.0000	0.0000	0.0000	0.0122	0.0039	0.0000	0.0000	0.0000	0.0000	0.0000	0.0000	0.0010	0.0000	0.0000	0.0133	0.0017	0.0021	0.0000	0.0098	0.0083	0.0021	0.0000
OTU_576	F_Phaeosphaeriaceae	0.0014	0.0000	0.0031	0.0000	0.0000	0.0000	0.0000	0.0070	0.0421	0.0239	0.0106	0.0569	0.0354	0.0348	0.0821	0.0642	0.0000	0.0063	0.0000	0.0000	0.0000	0.0000	0.0014	0.0011	0.0000	0.0000	0.0021	0.0000	0.0012	0.0000	0.0000	0.0000
OTU_577	D_Fungi	0.0000	0.0017	0.0010	0.0019	0.0012	0.0000	0.0000	0.0000	0.0000	0.0000	0.0000	0.0044	0.0000	0.0000	0.0000	0.0051	0.0000	0.0000	0.0000	0.0000	0.0015	0.0031	0.0000	0.0053	0.0000	0.0000	0.0000	0.0000	0.0111	0.0000	0.0000	0.0000
OTU_578	D_Fungi	0.0000	0.0000	0.0000	0.0000	0.0099	0.0035	0.0086	0.0000	0.0000	0.0000	0.0000	0.0000	0.0000	0.0052	0.0020	0.0000	0.0000	0.0000	0.0000	0.0000	0.0000	0.0000	0.0000	0.0000	0.0000	0.0000	0.0000	0.0000	0.0012	0.0017	0.0000	0.0000
OTU_579	F_Bionectriaceae	0.0000	0.0000	0.0000	0.0038	0.0000	0.0000	0.0014	0.0000	0.0057	0.0038	0.0035	0.0029	0.0020	0.0087	0.0039	0.0051	0.0124	0.0000	0.0014	0.0031	0.0000	0.0000	0.0027	0.0000	0.0017	0.0331	0.0137	0.0000	0.0025	0.0000	0.0000	0.0000
OTU_580	G_Funneliformis	0.0000	0.0000	0.0000	0.0056	0.0000	0.0053	0.0014	0.0014	0.0000	0.0000	0.0000	0.0146	0.0157	0.0105	0.0567	0.0373	0.0000	0.0000	0.0000	0.0000	0.0015	0.0000	0.0000	0.0000	0.0000	0.0000	0.0000	0.0000	0.0000	0.0000	0.0011	0.0000
OTU_581	G_Cryptococcus	0.0000	0.0000	0.0010	0.0019	0.0012	0.0053	0.0014	0.0000	0.0115	0.0076	0.0071	0.0073	0.0177	0.0070	0.0020	0.0013	0.0000	0.0000	0.0000	0.0000	0.0000	0.0010	0.0027	0.0011	0.0000	0.0000	0.0000	0.0000	0.0000	0.0000	0.0000	0.0000
OTU_582	F_Phaeosphaeriaceae	0.0000	0.0000	0.0000	0.0000	0.0000	0.0000	0.0000	0.0195	0.0000	0.0050	0.0018	0.0044	0.0020	0.0052	0.0196	0.0013	0.0000	0.0031	0.0000	0.0000	0.0000	0.0000	0.0000	0.0000	0.0000	0.0000	0.0000	0.0000	0.0000	0.0000	0.0000	0.0000
OTU_583	G_Glomus	0.0388	0.0150	0.0207	0.0000	0.0720	0.0106	0.0158	0.0014	0.0057	0.0126	0.0159	0.0044	0.0020	0.0261	0.0020	0.0077	0.0021	0.0000	0.0000	0.0015	0.0030	0.0000	0.0027	0.0011	0.0017	0.0017	0.0000	0.0026	0.0000	0.0000	0.0000	0.0019
OTU_584	C_Agaricomycetes	0.0129	0.1979	0.0041	0.0038	0.0050	0.0071	0.0143	0.0000	0.0019	0.0000	0.0000	0.0000	0.0000	0.0209	0.0039	0.0013	0.0000	0.0115	0.0000	0.0000	0.0059	0.0031	0.0041	0.0011	0.0017	0.0000	0.0000	0.0000	0.0123	0.0297	0.0011	0.0019
OTU_585	D_Fungi	0.0043	0.0000	0.0000	0.0000	0.0882	0.1313	0.0617	0.0529	0.0000	0.0000	0.0000	0.0000	0.0000	0.0000	0.0020	0.0026	0.0000	0.0000	0.0000	0.0000	0.0000	0.0000	0.0000	0.0000	0.0000	0.0000	0.0000	0.0000	0.0000	0.0000	0.0000	0.0000
OTU_586	P_Ascomycota	0.0000	0.0050	0.0000	0.0056	0.0199	0.0000	0.0000	0.0000	0.0000	0.0013	0.0000	0.0000	0.0000	0.0000	0.0000	0.0000	0.0000	0.0000	0.0000	0.0000	0.0000	0.0000	0.0000	0.0000	0.0000	0.0000	0.0000	0.0000	0.0000	0.0000	0.0084	0.0057
OTU_587	D_Fungi	0.0000	0.0000	0.0000	0.0000	0.0000	0.0000	0.0000	0.0028	0.0000	0.0000	0.0000	0.0000	0.0000	0.0000	0.0000	0.0000	0.0000	0.0000	0.0028	0.0000	0.0000	0.0000	0.0000	0.0021	0.0000	0.0000	0.0011	0.0000	0.0012	0.0000	0.0000	0.0000
OTU_588	O_Helotiales	0.0043	0.0017	0.0000	0.0000	0.0062	0.0035	0.0000	0.0014	0.0000	0.0000	0.0000	0.0000	0.0000	0.0000	0.0000	0.0000	0.0000	0.0000	0.0000	0.0000	0.0000	0.0000	0.0000	0.0000	0.0000	0.0000	0.0042	0.0000	0.0000	0.0000	0.0000	0.0000
OTU_589	O_Agaricales	0.0000	0.0133	0.0103	0.0000	0.0000	0.0000	0.0000	0.0000	0.0096	0.0013	0.0000	0.0000	0.0000	0.0000	0.0000	0.0013	0.0000	0.0000	0.0000	0.0000	0.0000	0.0000	0.0000	0.0000	0.0067	0.0066	0.0000	0.0000	0.0000	0.0000	0.0000	0.0000
OTU_590	P_Basidiomycota	0.0086	0.0083	0.0000	0.0000	0.0410	0.0018	0.0043	0.0000	0.0172	0.0000	0.0141	0.0000	0.0000	0.0000	0.0000	0.0000	0.0000	0.0000	0.0000	0.0000	0.0000	0.0010	0.0000	0.0000	0.0000	0.0000	0.0063	0.0000	0.0000	0.0000	0.0000	0.0000
OTU_591	P_Ascomycota	0.0014	0.0000	0.2077	0.0000	0.0137	0.0000	0.0043	0.0070	0.0000	0.0000	0.0141	0.0000	0.0020	0.0000	0.0000	0.2158	0.0000	0.0324	0.0000	0.0000	0.0044	0.0282	0.0014	0.0000	0.0017	0.0000	0.0000	0.0679	0.0049	0.0066	0.0549	0.0000
OTU_592	P_Ascomycota	0.0000	0.0000	0.0000	0.0000	0.0012	0.0000	0.0000	0.0000	0.0000	0.0000	0.0000	0.0000	0.0000	0.0000	0.0000	0.0013	0.0021	0.0000	0.0000	0.0031	0.0030	0.0000	0.0014	1.0191	0.0000	0.0000	0.0000	0.0000	0.0000	0.0000	0.0000	0.0000
OTU_593	G_Peziza	0.0014	0.0000	0.0000	0.0000	0.0000	0.0000	0.0000	0.0000	0.0000	0.0000	0.0000	0.0000	0.0000	0.0000	0.0000	0.0000	0.0000	0.0000	0.0000	0.0031	0.0059	0.0000	0.0000	0.0139	0.0000	0.0000	0.0000	0.0000	0.0000	0.0000	0.0000	0.0000
OTU_594	G_Puccinia	0.0000	0.0000	0.0000	0.0000	0.0037	0.0000	0.0000	0.0014	0.0000	0.0000	0.0000	0.0015	0.0020	0.0000	0.0000	0.0000	0.0000	0.0000	0.0000	0.0000	0.0000	0.0042	0.0041	0.0021	0.0000	0.0017	0.0000	0.0000	0.0025	0.0000	0.0000	0.0000
OTU_595	G_Coprinopsis	0.0000	0.0017	0.0021	0.0000	0.0000	0.0018	0.0000	0.0000	0.0019	0.0113	0.0018	0.0015	0.0354	0.0052	0.0196	0.0000	0.0000	0.0000	0.0000	0.0000	0.0000	0.0000	0.0000	0.0000	0.0000	0.0017	0.0000	0.0065	0.0000	0.0000	0.0000	0.0000
OTU_596	C_Agaricomycetes	0.0718	0.0083	0.0806	0.0263	0.0310	0.0089	0.0029	0.0056	0.0880	0.0025	0.0071	0.0044	0.0079	0.0070	0.0020	0.0000	0.0103	0.0042	0.0014	0.0046	0.0222	0.0000	0.0014	0.0000	0.0183	0.0000	0.0063	0.0131	0.0012	0.0017	0.0137	0.0114
OTU_597	G_Schizothecium	0.0029	0.0033	0.0000	0.0000	0.0000	0.0000	0.0014	0.0000	0.0688	0.0365	0.0053	0.0745	0.0374	0.0645	0.0332	2.4360	0.0000	0.0000	0.0000	0.0031	0.0044	0.0000	0.0014	0.0182	0.0233	0.1042	0.0169	0.0483	0.0025	0.0182	0.0106	0.0057
OTU_598	G_Clitopilus	0.0014	0.0000	0.0000	0.0000	0.0000	0.0000	0.0000	0.0000	0.0000	0.0000	0.0000	0.0000	0.0059	0.0139	0.0000	0.0000	0.0021	0.0000	0.0000	0.0000	0.1348	0.0010	0.0000	0.0000	0.0000	0.0000	0.0000	0.0000	0.0000	0.0116	0.0000	0.0000
OTU_599	P_Basidiomycota	0.0029	0.0017	0.0031	0.0000	0.0099	0.0035	0.0000	0.0000	0.0019	0.0025	0.0071	0.0000	0.1199	0.0157	0.0000	0.0000	0.0000	0.0000	0.0000	0.0000	0.0000	0.0000	0.0000	0.0000	0.0000	0.0000	0.0011	0.0000	0.0012	0.0000	0.0000	0.0000
OTU_600	G_Claroideoglomus	0.0000	0.0000	0.0000	0.0000	0.0000	0.0000	0.0000	0.0028	0.0115	0.0013	0.0318	0.0000	0.0000	0.0070	0.0020	0.0013	0.0000	0.0000	0.0000	0.0000	0.0000	0.0000	0.0000	0.0000	0.0050	0.0000	0.0011	0.0039	0.0000	0.0000	0.0011	0.0000
OTU_601	C_Sordariomycetes	0.0000	0.0000	0.0000	0.0000	0.0000	0.0035	0.0000	0.0014	0.0000	0.0013	0.0000	0.0000	0.0000	0.0052	0.0039	0.0039	0.0021	0.0000	0.0000	0.0000	0.0000	0.0000	0.0000	0.0000	0.0033	0.0017	0.0011	0.0000	0.0000	0.0017	0.0011	0.0000
OTU_602	G_Typhula	0.0000	0.0000	0.0000	0.0000	0.0000	0.0000	0.0000	0.0000	0.0019	0.0000	0.0000	0.0015	0.0059	0.0035	2.6375	0.0000	0.0000	0.0000	0.0000	0.0000	0.0000	0.0000	0.0014	0.0000	0.0000	0.0000	0.0000	0.0000	0.0000	0.0000	0.0032	0.0000
OTU_603	F_Ceratobasidiaceae	0.0000	0.0000	0.0000	0.0000	0.0050	0.0000	0.0000	0.0000	0.0000	0.0000	0.0000	0.0000	0.0000	0.0000	0.0000	0.0000	0.0000	0.0000	0.0000	0.0000	0.0000	0.0021	0.0000	0.0032	0.0000	0.0000	0.0000	0.0000	0.0000	0.0050	0.0000	0.0000
OTU_604	O_Hypocreales	0.0072	0.0183	0.0041	0.0131	0.0012	0.0000	0.0000	0.0000	0.0000	0.0000	0.0176	0.0102	0.0000	0.0017	0.0020	0.0000	0.0041	0.0010	0.0000	0.0015	0.0015	0.0000	0.0000	0.0000	0.0017	0.0000	0.0000	0.0013	0.0000	0.0000	0.0000	0.0000
OTU_605	D_Fungi	0.0014	0.0000	0.0000	0.0000	0.0025	0.0000	0.0057	0.0014	0.0000	0.0025	0.0000	0.0000	0.0079	0.0035	0.0020	0.0000	0.0000	0.0000	0.0000	0.0000	0.0222	0.0021	0.0014	0.0000	0.0000	0.0000	0.0000	0.0000	0.0012	0.0017	0.0011	0.0000
OTU_606	G_Mrakiella	0.0000	0.0000	0.0000	0.0000	0.0000	0.0000	0.0000	0.0000	0.0096	0.0025	0.0035	0.0336	0.0020	0.0035	0.0039	0.0128	0.0000	0.0000	0.0000	0.0000	0.0000	0.0000	0.0000	0.0000	0.0000	0.0000	0.0032	0.0000	0.0000	0.0000	0.0000	0.0000
OTU_607	F_Coniochaetaceae	0.0000	0.0000	0.0000	0.0000	0.0000	0.0000	0.0000	0.0000	0.0000	0.0050	0.0000	0.0000	0.0157	0.0523	0.0078	0.0000	0.0000	0.0000	0.0000	0.0000	0.0000	0.0000	0.0000	0.0000	0.0000	0.0000	0.0000	0.0000	0.0000	0.0000	0.0000	0.0000
OTU_608	P_Ascomycota	0.0014	0.0000	0.0031	0.0000	0.0000	0.0018	0.0000	0.0000	0.0000	0.0013	0.0018	0.0000	0.0000	0.0000	0.0039	0.0013	0.0000	0.0000	0.0000	0.0000	0.0000	0.0000	0.0000	0.0000	0.0017	0.0000	0.0042	0.0026	0.0025	0.0000	0.0011	0.0019
OTU_609	P_Basidiomycota	0.0000	0.0000	0.0000	0.0000	0.0000	0.0000	0.0000	0.0000	0.0000	0.0000	0.0000	0.0000	0.0000	0.0000	0.0000	0.0013	0.0000	0.0000	0.0000	0.0046	0.0000	0.0000	0.0014	0.0086	0.0000	0.0017	0.0000	0.0000	0.0000	0.0000	0.0042	0.0000
OTU_610	G_Mortierella	0.0000	0.0000	0.0000	0.1107	0.0012	0.0000	0.0000	0.0028	0.0421	0.0013	0.0000	0.1037	0.0000	0.0000	0.0000	0.0026	0.0000	0.0000	0.0000	0.0000	0.0148	0.0000	0.0000	0.0000	0.0000	0.0017	0.0000	0.0013	0.0000	0.0000	0.0000	0.0000
OTU_611	G_Sebacina	0.0029	0.0000	0.0093	0.0281	0.0037	0.0053	0.0689	0.0014	0.0019	0.0000	0.0000	0.0000	0.0020	0.0052	0.0000	0.0141	0.0021	0.0000	0.0000	0.0000	0.0089	0.0042	0.0000	0.0011	0.0000	0.0083	0.0000	0.0000	0.0000	0.0000	0.0011	0.0000
OTU_612	D_Fungi	0.0000	0.0000	0.0000	0.0000	0.0000	0.0000	0.0000	0.0000	0.0000	0.0000	0.0000	0.0000	0.0039	0.0017	0.0000	0.0000	0.0000	0.0000	0.0014	0.0015	0.0000	0.0000	0.0000	0.0000	0.0017	0.0000	0.1036	0.0000	0.0000	0.0314	0.0264	0.0000
OTU_613	F_Coniochaetaceae	0.0014	0.0000	0.0010	0.0000	0.0000	0.0018	0.2942	0.0000	0.0019	0.0000	0.0000	0.0000	0.0000	0.0017	0.0039	0.0064	0.0041	0.0000	0.0000	0.0000	0.0000	0.0000	0.0000	0.0000	0.0000	0.0000	0.0180	0.0000	0.0000	0.0000	0.0000	0.0000
OTU_614	P_Ascomycota	0.0000	0.0000	0.0000	0.0113	0.0000	0.0000	0.0000	0.0000	0.0038	0.0000	0.0000	0.0000	0.0000	0.0000	0.0000	0.0013	0.0000	0.0000	0.0000	0.0000	0.0000	0.0021	0.0027	0.0032	0.0017	0.0000	0.0011	0.0039	0.0000	0.0000	0.0000	0.0038
OTU_615	C_Agaricostilbomycetes	0.0000	0.0000	0.0021	0.0263	0.0000	0.0000	0.0029	0.0000	0.0057	0.0063	0.1094	0.0015	0.0000	0.0000	0.0137	0.0026	0.0000	0.0000	0.0154	0.0000	0.0000	0.0000	0.0014	0.0000	0.0000	0.0000	0.0000	0.0000	0.0000	0.0000	0.0000	0.0000
OTU_616	D_Fungi	0.0014	0.0033	0.0010	0.0000	0.0000	0.0000	0.0000	0.0000	0.0019	0.0013	0.0018	0.0000	0.0000	0.0000	0.0098	0.0000	0.0000	0.0021	0.0000	0.0015	0.0015	0.0042	0.0041	0.0011	0.0017	0.0033	0.0021	0.0000	0.0012	0.0017	0.0032	0.0000
OTU_617	G_Penicillium	0.0043	0.0000	0.0010	0.0038	0.0000	0.0000	0.0000	0.0000	0.0000	0.0013	0.0000	0.0000	0.0039	0.0000	0.0000	0.0013	0.0000	0.0000	0.0084	0.0000	0.0207	0.0000	0.0000	0.0011	0.0000	0.0000	0.0000	0.0052	0.0000	0.0000	0.0011	0.0000
OTU_618	F_Pyronemataceae	0.0000	0.0033	0.0000	0.0000	0.0000	0.0000	0.0000	0.0000	0.0000	0.0013	0.0071	0.0044	0.0000	0.0017	0.0000	0.0000	0.0000	0.0000	0.0000	0.0000	0.0000	0.0000	0.0000	0.0000	0.0100	0.0000	0.0095	0.0000	0.0000	0.0000	0.0021	0.0000
OTU_619	G_Lecanicillium	0.0000	0.0000	0.0062	0.0038	0.0000	0.0035	0.0000	0.0000	0.0076	0.0013	0.0053	0.0000	0.0020	0.0035	0.0020	0.0013	0.0000	0.0000	0.0000	0.0000	0.0000	0.0000	0.0014	0.0000	0.0000	0.0000	0.0000	0.0000	0.0000	0.0033	0.0000	0.0000
OTU_620	D_Fungi	0.0014	0.0000	0.0000	0.0000	0.0000	0.0000	0.0000	0.0000	0.0076	0.0000	0.0000	0.0000	0.0000	0.0000	0.0000	0.0000	0.0000	0.0000	0.0000	0.0000	0.0000	0.0000	0.0000	0.0000	0.0284	0.0000	0.1258	0.0548	0.0000	0.0017	0.0011	0.0701
OTU_621	G_Lachnum	0.0029	0.0000	0.0000	0.0056	0.0000	0.0000	0.0000	0.0000	0.0057	0.0000	0.0071	0.0029	0.0000	0.0000	0.0000	0.0000	0.0000	0.0000	0.0000	0.0000	0.0000	0.0000	0.0000	0.0000	0.0000	0.0000	0.0000	0.0000	0.0000	0.0017	0.0707	0.0000
OTU_622	G_Dactylella	0.0000	0.0000	0.0000	0.0000	0.0012	0.0053	0.0000	0.0000	0.0000	0.0000	0.0000	0.0000	0.0039	0.0000	0.0000	0.0000	0.0000	0.0000	0.0000	0.0000	0.0000	0.0000	0.0204	0.0000	0.0000	0.0000	0.0000	0.0000	0.0000	0.0000	0.0000	0.0000
OTU_623	D_Fungi	0.0000	0.0017	0.0010	0.0000	0.0422	0.0710	0.0416	0.0278	0.0000	0.0000	0.0000	0.0000	0.0039	0.0035	0.0020	0.0000	0.0000	0.0000	0.0000	0.0000	0.0015	0.0000	0.0000	0.0000	0.0000	0.0000	0.0000	0.0000	0.0012	0.0000	0.0000	0.0000
OTU_624	D_Fungi	0.0000	0.0000	0.0010	0.0000	0.0000	0.0000	0.0029	0.0000	0.0000	0.0000	0.0018	0.0000	0.0000	0.0000	0.0000	0.0000	0.0000	0.0000	0.0000	0.0000	0.0000	0.0021	0.0014	0.0011	0.0017	0.0000	0.0000	0.0013	0.0000	0.0000	0.0021	0.0000
OTU_625	F_Trichocomaceae	0.0158	0.0000	0.0041	0.0075	0.0124	0.0213	0.0014	0.0070	0.0000	0.0000	0.0000	0.0000	0.0000	0.0000	0.0000	0.0000	0.0000	0.0000	0.0000	0.0000	0.0000	0.0000	0.0000	0.0000	0.0000	0.0000	0.0000	0.0000	0.0000	0.0000	0.0000	0.0000
OTU_626	G_Hydnomerulius	0.0000	0.0000	0.0010	0.0038	0.0994	0.0905	0.0373	0.4705	0.0000	0.0000	0.0000	0.0000	0.0000	0.0000	0.0000	0.0013	0.0000	0.0000	0.0000	0.0000	0.0000	0.0000	0.0000	0.0000	0.0000	0.0000	0.0000	0.0000	0.0000	0.0000	0.0000	0.0000
OTU_627	D_Fungi	0.0158	0.0033	0.0031	0.0000	0.0149	0.0160	0.0057	0.0000	0.0019	0.0088	0.0000	0.0000	0.0197	0.0000	0.0020	0.0000	0.0021	0.0000	0.0042	0.0000	0.0000	0.0000	0.0000	0.0000	0.0033	0.0000	0.0000	0.0000	0.0000	0.0033	0.0032	0.0000
OTU_628	P_Ascomycota	0.0000	0.0000	0.0000	0.0000	0.0000	0.0000	0.0000	0.0000	0.0000	0.0000	0.0000	0.0000	0.0000	0.0000	0.0000	0.0000	0.0000	0.0031	0.0000	0.0000	0.0059	0.0000	0.0000	0.0000	0.0000	0.0017	0.0042	0.0000	0.0000	0.0000	0.0011	0.0000
OTU_629	G_Glomus	0.0057	0.0000	0.0145	0.0000	0.0000	0.0000	0.0072	0.0014	0.0000	0.0000	0.0000	0.0000	0.0138	0.0139	0.0020	0.0244	0.0000	0.0000	0.0000	0.0000	0.0000	0.0000	0.0000	0.0000	0.0000	0.0000	0.0000	0.0000	0.0037	0.0017	0.0000	0.0000
OTU_630	D_Fungi	0.0029	0.0000	0.0052	0.0000	0.0012	0.0018	0.0000	0.0028	0.0019	0.0013	0.0000	0.0000	0.0000	0.0000	0.0000	0.0026	0.0000	0.0000	0.0014	0.0000	0.0000	0.0000	0.0000	0.0000	0.0000	0.0000	0.0000	0.0013	0.0025	0.0000	0.0011	0.0000
OTU_631	G_Cadophora	0.0029	0.0033	0.0041	0.0000	0.0000	0.0035	0.0000	0.0056	0.0000	0.0025	0.0000	0.0088	0.0020	0.0017	0.0039	0.0000	0.0021	0.0010	0.1342	0.0015	0.0089	0.0021	0.0095	0.0289	0.0000	0.0000	0.0000	0.0000	0.0012	0.0017	0.0475	0.0000
OTU_632	D_Fungi	0.0000	0.0017	0.0010	0.0000	0.0000	0.0071	0.0000	0.0000	0.0000	0.0000	0.0000	0.0000	0.0000	0.0000	0.0000	0.0000	0.0021	0.0000	0.0014	0.0000	0.0015	0.0073	0.0000	0.0000	0.0017	0.0000	0.0402	0.0000	0.0025	0.0248	0.0169	0.0000
OTU_633	G_Panaeolus	0.0029	0.0033	0.0000	0.0038	0.0000	0.0000	0.0000	0.0000	0.0038	0.0000	0.0000	0.0000	0.0118	0.0000	0.0000	0.0411	0.0000	0.0010	0.0098	0.0000	0.0000	0.0000	0.0027	0.0000	0.0434	0.0017	0.0032	0.0026	0.0000	0.0000	0.0000	0.0000
OTU_634	P_Ascomycota	0.0000	0.0000	0.0010	0.0038	0.0012	0.0018	0.0014	0.0000	0.0019	0.0000	0.0018	0.0029	0.0039	0.0017	0.0020	0.0013	0.0000	0.0010	0.0168	0.0000	0.0015	0.0010	0.0014	0.0021	0.0000	0.0000	0.0053	0.0013	0.0012	0.0050	0.0042	0.0038
OTU_635	D_Fungi	0.0000	0.0017	0.0021	0.0019	0.0137	0.0035	0.0014	0.0000	0.0000	0.0000	0.0000	0.0000	0.0000	0.0000	0.0000	0.0039	0.0000	0.0010	0.0014	0.0000	0.0015	0.0010	0.0014	0.0011	0.0033	0.0017	0.0000	0.0013	0.0000	0.0000	0.0021	0.0000
OTU_636	D_Fungi	0.0057	0.0033	0.0093	0.0000	0.0087	0.0728	1.5712	0.0028	0.0000	0.0000	0.0000	0.0000	0.0000	0.0000	0.0000	0.0000	0.0021	0.0000	0.0000	0.0000	0.0000	0.0000	0.0041	0.0000	0.0067	0.0017	0.0000	0.0000	0.0012	0.0000	0.0021	0.0019
OTU_637	F_Leptosphaeriaceae	0.0029	0.0000	0.0000	0.0000	0.0000	0.0000	0.0000	0.0097	0.0019	0.0013	0.0000	0.0015	0.0315	0.0000	0.0000	0.0116	0.0000	0.0000	0.0000	0.0000	0.0044	0.0000	0.0000	0.0000	0.0000	0.0000	0.0000	0.0000	0.0062	0.0000	0.0000	0.0000
OTU_638	C_Agaricomycetes	0.0000	0.0017	0.0000	0.0000	0.0075	0.0000	0.0014	0.0000	0.0000	0.0013	0.0000	0.0234	0.0020	0.0000	0.0000	0.0039	0.0041	0.0000	0.0014	0.0015	0.0000	0.0000	0.0027	0.0000	0.0000	0.0000	0.0032	0.0000	0.0025	0.0000	0.0000	0.0000
OTU_639	F_Pleosporaceae	0.0000	0.0000	0.0010	0.0038	0.0000	0.0000	0.0029	0.0000	0.0000	0.0000	0.0212	0.0044	0.0000	0.0000	0.0293	0.0051	0.0000	0.0000	0.0154	0.0000	0.0000	0.0000	0.0014	0.0000	0.0000	0.0000	0.0000	0.0000	0.0135	0.0000	0.0000	0.0000
OTU_640	D_Fungi	0.0014	0.0000	0.0000	0.0000	0.0000	0.0000	0.0000	0.0000	0.0000	0.0000	0.0000	0.0000	0.0000	0.0000	0.0000	0.0000	0.0000	0.0000	0.0056	0.0031	0.0000	0.0000	0.0055	0.0021	0.0000	0.0000	0.0000	0.0000	0.0000	0.0000	0.0000	0.0000
OTU_641	D_Fungi	0.0000	0.0000	0.0000	0.0000	0.0584	0.0018	0.0000	0.0000	0.0019	0.0038	0.0000	0.0000	0.0374	0.0000	0.0156	0.0064	0.0000	0.0000	0.0000	0.0000	0.0000	0.0000	0.0000	0.0000	0.0000	0.0000	0.0000	0.0000	0.0012	0.0000	0.0000	0.0000
OTU_642	O_Agaricales	0.0000	0.0000	0.0000	0.0000	0.0000	0.0000	0.0000	0.0000	0.0000	0.0013	0.0000	0.0000	0.0000	0.0000	0.0117	0.0000	0.0000	0.0000	0.0000	0.0000	0.0000	0.0000	0.0000	0.0000	0.0017	0.0000	0.0000	0.0000	0.0000	0.0050	0.0971	0.0000
OTU_643	D_Fungi	0.0000	0.0000	0.0000	0.0000	0.0000	0.0000	0.0000	0.0000	0.0000	0.0126	0.0000	0.0000	0.0157	0.0052	0.0176	0.0000	0.0000	0.0010	0.0000	0.0000	0.0000	0.0000	0.0000	0.0000	0.0017	0.0000	0.0000	0.0000	0.0000	0.0000	0.0000	0.0000
OTU_644	G_Ascobolus	0.0000	0.0000	0.0000	0.0038	0.7315	0.0284	0.0588	0.4761	0.0000	0.0000	0.0000	0.0000	0.0315	0.0035	0.0176	0.0000	0.0000	0.0000	0.0000	0.0000	0.2089	0.0000	0.3311	0.0032	0.0000	0.0000	0.0000	0.0052	0.7091	0.0892	0.0095	0.0038
OTU_645	D_Fungi	0.0014	0.0000	0.0000	0.0000	0.0012	0.0000	0.0000	0.0000	0.0057	0.0000	0.0000	0.0015	0.0000	0.0000	0.0000	0.0000	0.0041	0.0042	0.0070	0.0000	0.0015	0.0021	0.0000	0.0000	0.0050	0.0000	0.0021	0.0000	0.0012	0.0000	0.0000	0.0000
OTU_646	P_Ascomycota	0.0000	0.0000	0.0000	0.0038	0.0000	0.0000	0.0000	0.0000	0.0000	0.0000	0.0000	0.0000	0.0000	0.0000	0.0000	0.0000	0.0145	0.0000	0.0154	0.0000	0.0059	0.0000	0.0000	0.0000	0.0000	0.0000	0.0000	0.0000	0.0000	0.0000	0.0000	0.0019
OTU_647	O_Pleosporales	0.0029	0.0067	0.0000	0.0000	0.0025	0.0018	0.0014	0.0000	0.0229	0.0000	0.0018	0.0015	0.0000	0.0000	0.0020	0.0000	0.0000	0.0021	0.0000	0.0000	0.0000	0.0010	0.0000	0.0021	0.0033	0.0033	0.0127	0.0000	0.0025	0.0000	0.0032	0.0019
OTU_648	C_Agaricomycetes	0.0014	0.0000	0.0000	0.0000	0.0000	0.0000	0.0000	0.0000	0.0000	0.0013	0.0000	0.0015	0.0000	0.0000	0.0000	0.0000	0.0310	0.0073	0.0014	0.0000	0.0104	0.0063	0.0082	0.0021	0.0217	0.0017	0.0000	0.0078	0.0037	0.0000	0.0000	0.0000
OTU_649	G_Typhula	0.0000	0.0000	0.0010	0.0000	0.0000	0.0000	0.0000	0.0000	0.0000	0.0013	0.0018	0.0000	0.0000	0.0000	0.0000	0.0000	0.0000	0.0021	0.9895	0.0169	0.0000	0.0021	0.0000	0.0000	0.0000	0.0000	0.0000	0.0000	0.0000	0.0000	0.0000	0.0000
OTU_650	D_Fungi	0.0043	0.0000	0.0010	0.0000	0.0062	0.0000	0.0000	0.0014	0.0172	0.0063	0.0071	0.0000	0.0079	0.0035	0.0039	0.0026	0.0000	0.0000	0.0000	0.0000	0.0030	0.0000	0.0014	0.0000	0.0000	0.0017	0.0011	0.0000	0.0062	0.0000	0.0000	0.0000
OTU_651	P_Ascomycota	0.0014	0.0017	0.0010	0.0000	0.0025	0.0000	0.0014	0.0000	0.0000	0.0000	0.0000	0.0000	0.0000	0.0017	0.0039	0.0000	0.0000	0.0000	0.0000	0.0000	0.0059	0.0000	0.0000	0.0000	0.0033	0.0050	0.0011	0.0013	0.0037	0.0000	0.0169	0.0000
OTU_652	O_Sordariales	0.0000	0.0000	0.0000	0.0000	0.0012	0.0000	0.0000	0.0000	0.0000	0.0000	0.0000	0.0000	0.0924	0.0017	0.0020	0.0000	0.0000	0.0000	0.0000	0.0000	0.0000	0.0000	0.0000	0.0000	0.0000	0.0149	0.0000	0.0000	0.0332	0.0050	0.0032	0.0000
OTU_653	D_Fungi	0.0000	0.0000	0.0000	0.0000	0.0050	0.0000	0.0000	0.0000	0.0000	0.0000	0.0018	0.0000	0.0000	0.0017	0.0000	0.0064	0.0000	0.0021	0.0112	0.0031	0.0089	0.0042	0.0041	0.0032	0.0083	0.0000	0.0021	0.0000	0.0000	0.0000	0.0000	0.0019
OTU_654	D_Fungi	0.0000	0.0000	0.0021	0.0000	0.0012	0.0000	0.0100	0.0070	0.0019	0.0000	0.0000	0.0044	0.0000	0.0000	0.0000	0.0000	0.0083	0.0000	0.0070	0.0000	0.0000	0.0031	0.0000	0.0000	0.0000	0.0000	0.0000	0.0000	0.0000	0.0000	0.0000	0.0000
OTU_655	D_Fungi	0.0014	0.0017	0.0000	0.0000	0.0000	0.0018	0.0000	0.0000	0.0019	0.0000	0.0018	0.0000	0.0000	0.0000	0.0000	0.0000	0.0000	0.0000	0.0000	0.0062	0.0000	0.0000	0.0000	0.0000	0.0017	0.0033	0.0011	0.0000	0.0049	0.0000	0.0243	0.0000
OTU_656	D_Fungi	0.0000	0.0000	0.0000	0.0019	0.0000	0.0000	0.0000	0.0000	0.0000	0.0000	0.0000	0.0000	0.0000	0.0000	0.0000	0.0000	0.0000	0.0010	0.0028	0.0031	0.0030	0.0000	0.0000	0.0000	0.0000	0.0000	0.0011	0.0000	0.0000	0.0017	0.0000	0.0000
OTU_657	D_Fungi	0.0000	0.0000	0.0000	0.0000	0.0000	0.0000	0.0000	0.0000	0.0019	0.0214	0.0000	0.0058	0.0039	0.0000	0.0000	0.0000	0.0000	0.0000	0.0252	0.0015	0.0000	0.0000	0.0027	0.0000	0.0100	0.0000	0.0243	0.0013	0.0000	0.0000	0.0000	0.0000
OTU_658	C_Dothideomycetes	0.0000	0.0000	0.0000	0.0000	0.0000	0.0000	0.0000	0.0000	0.0000	0.0000	0.0000	0.0000	0.0000	0.0000	0.0000	0.0000	0.0000	0.0000	0.0000	0.0000	0.0000	0.0000	0.0000	0.0000	0.0000	0.0000	0.0000	0.0000	0.0259	0.0000	0.0042	0.0038
OTU_659	G_Preussia	0.0057	0.0033	0.0021	0.0000	0.0000	0.0000	0.0000	0.0000	0.0000	0.0013	0.0000	0.0000	0.0000	0.0017	0.0000	0.0000	0.0000	0.0000	0.0028	0.0000	0.0030	0.0031	0.0000	0.0043	0.0000	0.0033	0.0000	0.0026	0.0406	0.0000	0.0063	0.0000
OTU_660	D_Fungi	0.0000	0.0000	0.0000	0.0000	0.0000	0.0000	0.0000	0.0000	0.0000	0.0000	0.0000	0.0000	0.0000	0.0000	0.0000	0.0000	0.0000	0.0000	0.1412	0.0400	0.0015	0.0010	0.0014	0.0128	0.0000	0.0000	0.0000	0.0000	0.0000	0.0000	0.0000	0.0000
OTU_661	O_Polyporales	0.0014	0.0000	0.0031	0.0000	0.0050	0.0018	0.0014	0.0000	0.0000	0.0013	0.0000	0.0044	0.0000	0.0000	0.0000	0.0000	0.0000	0.0000	0.0000	0.0015	0.0030	0.0021	0.0014	0.0000	0.0017	0.0017	0.0000	0.0000	0.0000	0.0000	0.0011	0.0076
OTU_662	D_Fungi	0.0000	0.0000	0.0000	0.0000	0.0000	0.0000	0.0000	0.0000	0.0076	0.0025	0.0053	0.0088	0.0197	0.0105	0.0137	0.0141	0.0000	0.0010	0.0028	0.0062	0.0000	0.0000	0.0000	0.0000	0.0000	0.0000	0.0000	0.0000	0.0000	0.0000	0.0000	0.0000
OTU_663	G_Sebacina	0.0057	0.0050	0.0837	0.0075	0.0025	0.0035	0.0029	0.0042	0.0076	0.0013	0.0000	0.0029	0.0039	0.0139	0.0039	0.0128	0.0289	0.0167	0.0000	0.0046	0.0015	0.0000	0.0082	0.0000	0.0017	0.0050	0.0021	0.0405	0.0000	0.0050	0.0042	0.0000
OTU_664	D_Fungi	0.0072	0.0000	0.0041	0.0000	0.0062	0.0035	0.0000	0.0000	0.0019	0.0076	0.0018	0.0029	0.0039	0.0139	0.0078	0.0013	0.0000	0.0000	0.0000	0.0000	0.0000	0.0000	0.0000	0.0000	0.0000	0.0000	0.0011	0.0000	0.0000	0.0000	0.0000	0.0000
OTU_665	D_Fungi	0.0057	0.0150	0.0393	0.0019	0.0000	0.0000	0.0000	0.0000	0.0000	0.0038	0.0018	0.0000	0.0000	0.0000	0.0000	0.0000	0.0000	0.0000	0.0000	0.0000	0.0000	0.0000	0.0000	0.0000	0.0000	0.0000	0.0000	0.0026	0.0000	0.0000	0.0011	0.0000
OTU_666	C_Dothideomycetes	0.0057	0.0000	0.0000	0.0000	0.0000	0.0000	0.0000	0.0000	0.0000	0.0000	0.0000	0.0000	0.0000	0.0000	0.0000	0.0000	0.0000	0.0000	0.0000	0.0000	0.0000	0.0000	0.0000	0.0021	0.0000	0.0000	0.0000	0.0000	0.0025	0.0000	0.0000	0.0000
OTU_667	G_Mortierella	0.0029	0.0000	0.0000	0.0019	0.0000	0.0018	0.0000	0.0000	0.0000	0.0000	0.0000	0.0015	0.0000	0.0000	0.0000	0.0128	0.0000	0.0000	0.0014	0.0000	0.0000	0.0000	0.0014	0.0053	0.0033	0.0000	0.0063	0.0013	0.0012	0.0165	0.0000	0.0000
OTU_668	G_Dactylaria	0.0000	0.0000	0.0000	0.0000	0.0000	0.0018	0.0000	0.0000	0.0057	0.0063	0.0053	0.0073	0.0000	0.0000	0.0000	0.0206	0.0000	0.0000	0.0000	0.0000	0.0000	0.0000	0.0000	0.0000	0.0000	0.0000	0.0000	0.0000	0.0000	0.0000	0.0000	0.0000
OTU_669	G_Paraglomus	0.1622	0.1347	0.1519	0.0713	0.0124	0.0018	0.0029	0.0000	0.0000	0.0000	0.0000	0.0000	0.0000	0.0000	0.0000	0.0000	0.0041	0.0000	0.0042	0.0615	0.0000	0.0000	0.0014	0.0107	0.0017	0.0017	0.0021	0.0000	0.0000	0.0000	0.0000	0.0000
OTU_670	D_Fungi	0.0000	0.0000	0.0010	0.0000	0.0000	0.0000	0.0014	0.0000	0.0000	0.0000	0.0000	0.0000	0.0000	0.0017	0.0000	0.0000	0.0062	0.0000	0.0084	0.0261	0.0000	0.0063	0.0000	0.0086	0.0000	0.0033	0.0000	0.0000	0.0000	0.0000	0.0000	0.0000
OTU_671	D_Fungi	0.0014	0.0000	0.0000	0.0000	0.0000	0.0000	0.0000	0.0000	0.0038	0.0126	0.0600	0.0599	0.0000	0.0017	0.0020	0.0000	0.0000	0.0920	0.0028	0.0031	0.0000	0.0021	0.0014	0.0000	0.0417	0.0199	0.0116	0.0039	0.0086	0.0000	0.0000	0.0038
OTU_672	C_Dothideomycetes	0.0000	0.0000	0.0000	0.0000	0.0000	0.0000	0.0014	0.0000	0.0000	0.0000	0.0000	0.0102	0.0000	0.0000	0.0000	0.0000	0.0000	0.0031	0.0000	0.0000	0.0163	0.0000	0.0000	0.0000	0.0000	0.0000	0.0000	0.0000	0.0012	0.0033	0.0000	0.0000
OTU_673	D_Fungi	0.0043	0.0000	0.0000	0.0000	0.0000	0.0000	0.0000	0.0000	0.0000	0.0000	0.0000	0.0000	0.0020	0.0000	0.0000	0.0000	0.0000	0.0000	0.0028	0.0015	0.0000	0.0000	0.0027	0.0000	0.0000	0.0000	0.0000	0.0039	0.0000	0.0017	0.0000	0.0019
OTU_674	G_Claroideoglomus	0.0014	0.0017	0.0000	0.0000	0.0050	0.0018	0.0029	0.0000	0.0057	0.0038	0.0053	0.0029	0.0000	0.0052	0.0020	0.0013	0.0000	0.0000	0.0000	0.0000	0.0030	0.0010	0.0027	0.0075	0.0000	0.0017	0.0032	0.0000	0.0012	0.0017	0.0053	0.0019
OTU_675	D_Fungi	0.0000	0.0017	0.0021	0.0000	0.0000	0.0000	0.0000	0.0000	0.0000	0.0000	0.0000	0.0000	0.0000	0.0000	0.0000	0.0039	0.0000	0.0000	0.0000	0.0000	0.0074	0.0010	0.0055	0.0000	0.0017	0.0017	0.0011	0.0013	0.0000	0.0000	0.0021	0.0038
OTU_676	D_Fungi	0.0000	0.0000	0.0000	0.0000	0.0000	0.0000	0.0000	0.0000	0.0000	0.0000	0.0000	0.0000	0.0000	0.0000	0.0000	0.0000	0.0041	0.0031	0.0000	0.0015	0.0000	0.0000	0.0027	0.0000	0.0000	0.0000	0.0000	0.0000	0.0000	0.0000	0.0000	0.0000
OTU_677	D_Fungi	0.0072	0.0017	0.0062	0.0000	0.0062	0.0000	0.0072	0.0028	0.0000	0.0025	0.0000	0.0000	0.0000	0.0000	0.0000	0.0000	0.0083	0.0000	0.0000	0.0000	0.0089	0.0010	0.0000	0.0000	0.0000	0.0017	0.0000	0.0000	0.0012	0.0017	0.0011	0.0000
OTU_678	G_Glomus	0.0000	0.0000	0.0000	0.0000	0.0000	0.0000	0.0000	0.0000	0.0000	0.0000	0.0247	0.0000	0.0079	0.0000	0.0039	0.0064	0.0000	0.0000	0.0000	0.0000	0.0000	0.0000	0.0000	0.0000	0.0000	0.0000	0.0000	0.0000	0.0000	0.0000	0.0000	0.0000
OTU_679	F_Strophariaceae	0.0000	0.0000	0.0000	0.0000	0.0000	0.0000	0.0000	0.0000	0.0000	0.0000	0.0000	0.0000	0.0000	0.0000	0.0000	0.0000	0.0000	0.1255	0.0028	0.0000	0.0000	0.0000	0.0000	0.0000	0.0000	0.0000	0.0000	0.0000	0.0000	0.0017	0.0000	0.0019
OTU_680	F_Lasiosphaeriaceae	0.2010	0.0033	0.0010	0.3847	4.6559	4.5487	0.0000	0.0028	0.0000	0.0000	0.0000	0.0000	0.0000	0.0000	0.0000	0.0000	0.0000	0.0000	0.0000	0.0000	0.0000	0.0000	0.0000	0.0000	0.0000	0.0000	0.0000	0.0000	0.0000	0.0033	0.0000	0.0000
OTU_681	G_Auxarthron	0.0000	0.0000	0.0000	0.0150	0.0000	0.0000	0.0000	0.0000	0.0000	0.0000	0.0035	0.0000	0.0000	0.0000	0.0020	0.0039	0.0000	0.0000	0.0014	0.0000	0.0000	0.0000	0.0000	0.0000	0.0000	0.0000	0.0000	0.0000	0.0012	0.0000	0.0000	0.0000
OTU_682	D_Fungi	0.0086	0.0017	0.0072	0.0019	0.0422	0.0586	0.0100	0.0084	0.0038	0.0290	0.0000	0.0000	0.0039	0.0226	0.0000	0.0039	0.0000	0.0000	0.0000	0.0000	0.0000	0.0000	0.0000	0.0000	0.0017	0.0000	0.0000	0.0144	0.0000	0.0000	0.0053	0.0000
OTU_683	F_Cuniculitremaceae	0.0000	0.0000	0.0000	0.0000	0.0000	0.0000	0.0000	0.0000	0.0000	0.0013	0.0000	0.0058	0.0275	0.0017	0.0039	0.0244	0.0000	0.0000	0.0000	0.0000	0.0000	0.0000	0.0000	0.0000	0.0000	0.0000	0.0011	0.0026	0.0000	0.0000	0.0000	0.0000
OTU_684	O_Agaricales	0.8412	0.0067	0.0041	0.0056	0.0609	0.0497	0.0287	0.0014	0.0000	0.0013	0.0000	0.0000	0.0000	0.0017	0.0000	0.0000	0.0021	0.0010	0.0000	0.0000	0.0000	0.0000	0.0000	0.0000	0.0000	0.0000	0.0000	0.0013	0.0000	0.0017	0.0011	0.0000
OTU_685	C_Agaricomycetes	0.0172	0.0000	0.0000	0.0056	0.0000	0.0000	0.0000	0.0000	0.0000	0.0000	0.0053	0.0000	0.0000	0.0000	0.0000	0.0026	0.0000	0.0000	0.0014	0.0046	0.0000	0.0000	0.0000	0.0000	0.0000	0.0000	0.0000	0.0000	0.0000	0.0000	0.0011	0.0000
OTU_686	D_Fungi	0.0000	0.0050	0.0000	0.0000	0.0000	0.0000	0.0000	0.0000	0.0000	0.0013	0.0018	0.0000	0.0000	0.0000	0.0039	0.0000	0.0000	0.0000	0.0000	0.0000	0.0000	0.0010	0.0068	0.0000	0.0000	0.0017	0.0000	0.0039	0.0012	0.0000	0.0000	0.0000
OTU_687	P_Ascomycota	0.0014	0.0000	0.0000	0.0000	0.0000	0.0000	0.0000	0.0000	0.0057	0.0038	0.0035	0.0044	0.0020	0.0017	0.0098	0.0000	0.0041	0.0000	0.0000	0.0000	0.0000	0.0000	0.0000	0.0000	0.0017	0.0000	0.0000	0.0000	0.0000	0.0000	0.0000	0.0000
OTU_688	G_Rhizophagus	0.0014	0.0266	0.0000	0.0000	0.0000	0.0000	0.0043	0.0000	0.0000	0.0000	0.0000	0.0000	0.0000	0.0000	0.0000	0.0000	0.0041	0.0000	0.0000	0.0000	0.0000	0.0010	0.0000	0.0000	0.0033	0.0000	0.0000	0.0000	0.0000	0.0000	0.0000	0.0000
OTU_689	P_Ascomycota	0.0000	0.0100	0.0000	0.0019	0.0000	0.0035	0.0000	0.0000	0.0000	0.0000	0.0000	0.0000	0.0020	0.0000	0.0000	0.0000	0.0000	0.0000	0.0000	0.0000	0.0000	0.0010	0.0000	0.0000	0.0050	0.0000	0.0000	0.0000	0.0000	0.0000	0.0000	0.0000
OTU_690	G_Rhizophagus	0.0000	0.0067	0.0000	0.0000	0.0000	0.0000	0.0000	0.0000	0.0000	0.0000	0.0000	0.0000	0.0000	0.0000	0.0000	0.0000	0.0124	0.0000	0.0000	0.0000	0.0000	0.0000	0.0000	0.0000	0.0000	0.0000	0.0000	0.0000	0.0000	0.0000	0.0000	0.0000
OTU_691	G_Coprinopsis	0.0172	0.0000	0.0000	0.0000	0.0708	0.0000	0.0000	0.0000	0.0000	0.0000	0.0000	0.0000	0.0000	0.0000	0.0000	0.0000	0.0000	0.0000	0.0000	0.0000	0.0000	0.0000	0.0000	0.0000	0.0000	0.0000	0.0000	0.0000	0.0000	0.0000	0.0000	0.0000
OTU_692	G_Articulospora	0.0000	0.0000	0.0000	0.0038	0.0000	0.0000	0.0000	0.0000	0.0000	0.0013	0.0000	0.0000	0.0433	0.0000	0.0000	0.0116	0.0000	0.0000	0.0000	0.0000	0.0000	0.0000	0.0000	0.0000	0.0000	0.0000	0.0000	0.0000	0.0000	0.0000	0.0000	0.0000
OTU_693	G_Coprinopsis	0.0000	0.0017	0.0010	0.0019	0.0000	0.0000	0.0000	0.0000	0.0038	0.0000	0.0000	0.0000	0.3283	0.0122	0.0000	0.0000	0.0000	0.0000	0.0056	0.0000	0.0000	0.0000	0.0014	0.0011	0.0033	0.0017	0.0000	0.0000	0.0062	0.0033	0.0032	0.0000
OTU_694	F_Pezizaceae	0.0000	0.0000	0.0000	0.0000	0.0000	0.0302	0.0014	0.0000	0.0000	0.0000	0.0000	0.0000	0.0000	0.0000	0.0000	0.0000	0.0000	0.0000	0.0000	0.0000	0.0000	0.0000	0.0000	0.0000	0.0000	0.0000	0.0000	0.0000	0.0000	0.0000	0.0000	0.0341
OTU_695	F_Glomeraceae	0.0014	0.1447	0.0000	0.0000	0.0000	0.0018	0.0000	0.0000	0.0000	0.0000	0.0000	0.0000	0.0000	0.0000	0.0000	0.0039	0.1033	0.0000	0.0000	0.0000	0.0000	0.0000	0.0000	0.0000	0.0000	0.0000	0.0000	0.0000	0.0000	0.0000	0.0000	0.0000
OTU_696	G_Scutellinia	0.0000	0.0000	0.0010	0.0000	0.0534	0.0018	0.0014	0.0056	0.0000	0.0013	0.0000	0.0000	0.0000	0.0017	0.0000	0.0000	0.0000	0.0021	0.0000	0.0000	0.0000	0.0000	0.0000	0.0000	0.0017	0.0000	0.0000	0.0013	0.0012	0.0000	0.0042	0.0000
OTU_697	D_Fungi	0.0000	0.0000	0.0000	0.0000	0.0000	0.0000	0.0000	0.0028	0.0000	0.0000	0.0018	0.0000	0.0000	0.0017	0.0000	0.0013	0.0000	0.0000	0.0000	0.0000	0.0000	0.0000	0.0000	0.0021	0.0000	0.0017	0.0011	0.0000	0.0000	0.0000	0.0000	0.0000
OTU_698	P_Ascomycota	0.0000	0.0000	0.0000	0.0000	0.0000	0.0000	0.0000	0.0000	0.0000	0.0000	0.1200	0.0029	0.0000	0.0000	0.0020	0.0000	0.0000	0.0000	0.0000	0.0000	0.0000	0.0000	0.0000	0.0011	0.0000	0.0000	0.0032	0.0000	0.0037	0.0000	0.0011	0.0000
OTU_699	P_Ascomycota	0.0000	0.0000	0.0010	0.0000	0.0000	0.0000	0.0000	0.0000	0.0000	0.0000	0.0000	0.0000	0.0039	0.0000	0.0000	0.0013	0.0000	0.0000	0.0000	0.0000	0.0000	0.0000	0.0027	0.0000	0.0000	0.0000	0.0000	0.0000	0.0000	0.0000	0.0000	0.0000
OTU_700	D_Fungi	0.0000	0.0299	0.0000	0.0000	0.0000	0.0000	0.0000	0.0000	0.0000	0.0000	0.0000	0.0000	0.0000	0.0000	0.0000	0.0000	0.0000	0.0000	0.0000	0.0000	0.0207	0.0000	0.0000	0.0000	0.0000	0.0000	0.0000	0.0000	0.0012	0.0000	0.0000	0.0000
OTU_701	G_Rhizophagus	0.0014	0.0333	0.0000	0.0000	0.0025	0.0000	0.0344	0.0000	0.0000	0.0000	0.0000	0.0000	0.0000	0.0000	0.0000	0.0039	0.0227	0.0000	0.0000	0.0000	0.0015	0.0000	0.0000	0.0000	0.0000	0.0017	0.0000	0.0000	0.0000	0.0017	0.0000	0.0000
OTU_702	G_Rhizophagus	0.0000	0.0216	0.0010	0.0000	0.0000	0.0000	0.0000	0.0000	0.0000	0.0000	0.0000	0.0000	0.0000	0.0000	0.0000	0.0000	0.0145	0.0000	0.0000	0.0000	0.0000	0.0000	0.0000	0.0000	0.0000	0.0000	0.0000	0.0000	0.0000	0.0000	0.0000	0.0000
OTU_703	G_Scutellinia	0.0043	0.0033	0.0010	0.0000	0.0286	0.0195	0.0043	0.0014	0.0000	0.0000	0.0000	0.0000	0.0020	0.0000	0.0000	0.0026	0.0000	0.0000	0.0000	0.0000	0.0000	0.0000	0.0000	0.0000	0.0000	0.0000	0.0000	0.0000	0.0000	0.0000	0.0000	0.0000
OTU_704	D_Fungi	0.0000	0.0017	0.0000	0.0000	0.0000	0.0000	0.0000	0.0000	0.0096	0.0000	0.0000	0.0073	0.0000	0.0000	0.0000	0.0000	0.0062	0.0042	0.0112	0.0046	0.0015	0.0010	0.0014	0.0021	0.0183	0.0033	0.0169	0.0104	0.0148	0.0017	0.0000	0.0000
OTU_705	G_Funneliformis	0.0086	0.0000	0.0000	0.0038	0.0000	0.0000	0.0000	0.0000	0.0000	0.0088	0.0000	0.0029	0.0000	0.0000	0.0000	0.0180	0.0516	0.0000	0.0112	0.0000	0.0059	0.0031	0.0136	0.0000	0.0000	0.0000	0.0000	0.0000	0.0000	0.0000	0.0000	0.0019
OTU_706	D_Fungi	0.0000	0.0017	0.0083	0.0225	0.0012	0.0018	0.0000	0.0000	0.0000	0.0000	0.0000	0.0000	0.0000	0.0000	0.0000	0.0000	0.0000	0.0000	0.0000	0.0000	0.0000	0.0000	0.0000	0.0000	0.0000	0.0000	0.0000	0.0000	0.0000	0.0000	0.0000	0.0000
OTU_707	G_Articulospora	0.0115	0.0000	0.0000	0.0000	0.0000	0.0000	0.0000	0.0000	0.0057	0.0126	0.0159	0.0058	0.0433	0.0139	0.0391	0.0373	0.0000	0.0000	0.0000	0.0000	0.0000	0.0000	0.0000	0.0000	0.0000	0.0000	0.0000	0.0000	0.0000	0.0000	0.0021	0.0019
OTU_708	C_Agaricomycetes	0.0100	0.0033	0.0031	0.0019	0.0149	0.0035	0.0043	0.0028	0.0000	0.0013	0.0018	0.0000	0.0000	0.0000	0.0000	0.0013	0.0000	0.0000	0.0000	0.0000	0.0044	0.0000	0.0027	0.0011	0.0000	0.0017	0.0011	0.0000	0.0000	0.0000	0.0000	0.0000
OTU_709	F_Mortierellaceae	0.0014	0.0017	0.0031	0.0019	0.0037	0.0018	0.0000	0.0028	0.0000	0.0000	0.0018	0.0000	0.0000	0.0000	0.0000	0.0051	0.0000	0.0031	0.0000	0.0000	0.0000	0.0000	0.0000	0.0000	0.0000	0.0017	0.0000	0.0000	0.0000	0.0000	0.0000	0.0000
OTU_710	F_Lasiosphaeriaceae	0.0100	0.0532	0.0258	0.0056	0.1391	0.0870	0.0918	0.0432	0.3403	0.8402	0.5753	0.1489	0.4030	2.2035	0.3754	1.3568	0.0083	0.0094	0.0000	0.0000	0.0504	0.0240	0.0055	0.0000	0.1718	0.3045	0.1332	0.0810	0.1453	0.0892	0.0106	0.0057
OTU_711	G_Scedosporium	0.0014	0.0017	0.0031	0.0000	0.0012	0.0018	0.0014	0.0000	0.0038	0.0050	0.0176	0.0000	0.0020	0.0017	0.0059	0.0013	0.0021	0.0000	0.0000	0.0000	0.0030	0.0010	0.0000	0.0011	0.0000	0.0017	0.0011	0.0000	0.0012	0.0000	0.0011	0.0019
OTU_712	D_Fungi	0.0029	0.0000	0.0000	0.0000	0.0000	0.0000	0.0000	0.0000	0.0076	0.0013	0.0018	0.0029	0.0020	0.0000	0.0020	0.0000	0.0000	0.0000	0.0000	0.0000	0.0000	0.0000	0.0000	0.0000	0.0000	0.0000	0.0011	0.0000	0.0037	0.0099	0.0042	0.0208
OTU_713	C_Agaricomycetes	0.0000	0.0000	0.0000	0.0000	0.0012	0.0000	0.0000	0.0042	0.0000	0.0013	0.0000	0.0000	0.0000	0.0052	0.0000	0.0283	0.0000	0.0000	0.0000	0.0000	0.0000	0.0188	0.0000	0.0000	0.0000	0.0000	0.0000	0.0000	0.0000	0.0000	0.0000	0.0000
OTU_714	P_Ascomycota	0.0029	0.0000	0.0000	0.0000	0.0000	0.0000	0.0000	0.0000	0.0000	0.0000	0.0000	0.0000	0.0039	0.0000	0.0000	0.0000	0.0000	0.0000	0.0000	0.0000	0.0000	0.0000	0.0000	0.0011	0.0000	0.0000	0.0000	0.0000	0.0000	0.0215	0.0000	0.0000
OTU_715	G_Mortierella	0.0000	0.0017	0.0072	0.0000	0.0012	0.0000	0.0014	0.0000	0.0019	0.0013	0.0035	0.0175	0.0020	0.0017	0.0039	0.0013	0.0000	0.0021	0.0014	0.0000	0.0000	0.0010	0.0027	0.0011	0.0017	0.0017	0.0011	0.0013	0.0000	0.0000	0.0032	0.0000
OTU_716	F_Tricholomataceae	0.0043	0.0000	0.0052	0.0019	0.0025	0.0000	0.0014	0.0028	0.0000	0.0000	0.0035	0.0000	0.0000	0.0000	0.0000	0.0000	0.0000	0.0000	0.0000	0.0000	0.0000	0.0000	0.0000	0.0021	0.0017	0.0017	0.0000	0.0013	0.0012	0.0033	0.0000	0.0000
OTU_717	O_Trichosphaeriales	0.0000	0.0000	0.0434	0.0000	0.0000	0.0000	0.0000	0.0028	0.0000	0.0000	0.0071	0.0000	0.0000	0.0000	0.0000	0.0000	0.0021	0.0000	0.0000	0.0000	0.0000	0.0000	0.0000	0.0000	0.0000	0.0000	0.0000	0.0000	0.0000	0.0050	0.0000	0.0000
OTU_718	G_Volutella	0.0000	0.0000	0.0000	0.0000	0.0000	0.0000	0.0000	0.0000	0.0000	0.0025	0.0000	0.0000	0.0000	0.0000	0.0000	0.0000	0.0000	0.0000	0.0000	0.0000	0.0000	0.0000	0.0000	0.0000	0.0033	0.0215	0.0021	0.0000	0.0000	0.0000	0.0000	0.0000
OTU_719	C_Dothideomycetes	0.0072	0.0000	0.0000	0.0000	0.0000	0.0000	0.0000	0.0000	0.0000	0.0000	0.0000	0.0000	0.0000	0.0017	0.0020	0.0000	0.0000	0.0000	0.0000	0.0000	0.0000	0.0000	0.0000	0.0011	0.0000	0.0000	0.0000	0.0000	0.0074	0.0000	0.0000	0.0019
OTU_720	D_Fungi	0.0000	0.0000	0.0000	0.0000	0.0000	0.0000	0.0000	0.0000	0.0000	0.0000	0.0000	0.0000	0.0000	0.0000	0.0000	0.0000	0.0000	0.0000	0.0014	0.0015	0.0000	0.0000	0.0000	0.0000	0.0000	0.0000	0.0021	0.0039	0.0000	0.0000	0.0000	0.0000
OTU_721	G_Occultifur	0.0000	0.0000	0.0000	0.0000	0.0000	0.0000	0.0014	0.0000	0.0000	0.0000	0.0018	0.0000	0.0000	0.0000	0.0039	0.0000	0.0000	0.0010	0.0014	0.0000	0.0000	0.0031	0.0014	0.0032	0.0000	0.0000	0.0000	0.0000	0.0012	0.0000	0.0000	0.0000
OTU_722	G_Ambispora	0.0072	0.0017	0.0093	0.0056	0.0000	0.0000	0.0000	0.0028	0.0000	0.0038	0.0088	0.0058	0.0000	0.0000	0.0000	0.0000	0.0021	0.0000	0.0014	0.0000	0.0030	0.0000	0.0000	0.0000	0.0017	0.0000	0.0000	0.0013	0.0012	0.0017	0.0000	0.0000
OTU_723	G_Rhizophagus	0.0000	0.0000	0.0010	0.0000	0.0000	0.0000	0.0000	0.0084	0.0000	0.0000	0.0000	0.0000	0.0020	0.0035	0.0000	0.0013	0.0000	0.0000	0.0000	0.0000	0.0000	0.0000	0.0000	0.0000	0.0000	0.0000	0.0000	0.0000	0.0000	0.0000	0.0000	0.0000
OTU_724	D_Fungi	0.0029	0.0000	0.0000	0.0000	0.0000	0.0000	0.0000	0.0000	0.0000	0.0000	0.0000	0.0000	0.0000	0.0000	0.0000	0.0000	0.0000	0.0000	0.0000	0.0000	0.0000	0.0000	0.0000	0.0000	0.0000	0.0000	0.0011	0.0000	0.0000	0.0066	0.0032	0.0000
OTU_725	G_Gymnopilus	0.0000	0.0000	0.0000	0.0000	0.0000	0.0000	0.0029	0.0000	0.0000	0.0025	0.0018	0.0015	0.0000	0.0000	0.0000	0.0000	0.0000	0.0000	0.0014	0.0000	0.0000	0.0031	0.0000	0.0000	0.0000	0.0000	0.0021	0.0000	0.0000	0.0000	0.0021	0.0000
OTU_726	G_Aureobasidium	0.0000	0.0000	0.0000	0.0000	0.0000	0.0000	0.0000	0.0000	0.0000	0.0000	0.0000	0.0000	0.0000	0.0000	0.0000	0.0000	0.0000	0.0000	0.0000	0.0000	0.0000	0.0042	0.0000	0.0021	0.0000	0.0000	0.0011	0.0000	0.0000	0.0000	0.0000	0.0000
OTU_727	G_Arthrobotrys	0.0000	0.0000	0.0000	0.0000	0.0000	0.0000	0.0000	0.0000	0.0000	0.0000	0.0018	0.0000	0.0039	0.0000	0.0039	0.0000	0.0000	0.0010	0.0000	0.0000	0.0000	0.0000	0.0000	0.0000	0.0000	0.0000	0.0000	0.0000	0.0000	0.0000	0.0000	0.0000
OTU_728	D_Fungi	0.0014	0.0017	0.0021	0.0000	0.0062	0.0035	0.0000	0.0014	0.0019	0.0013	0.0000	0.0015	0.0039	0.0000	0.0078	0.0013	0.0000	0.0021	0.0000	0.0000	0.0000	0.0010	0.0000	0.0000	0.0000	0.0000	0.0063	0.0013	0.0037	0.0050	0.0042	0.0000
OTU_729	G_Monosporascus	0.0000	0.0000	0.0000	0.0019	0.0000	0.0000	0.0014	0.0000	0.0000	0.0025	0.0000	0.0000	0.0000	0.0000	0.0039	0.0000	0.0000	0.0000	0.0000	0.0000	0.0000	0.0021	0.0000	0.0032	0.0000	0.0000	0.0000	0.0157	0.0000	0.0000	0.0000	0.0000
OTU_730	G_Rhizophagus	0.0000	0.0000	0.0000	0.0000	0.0025	0.0018	0.0029	0.0070	0.0000	0.0000	0.0000	0.0000	0.0079	0.0035	0.0000	0.0026	0.0000	0.0000	0.0000	0.0000	0.0000	0.0000	0.0000	0.0000	0.0000	0.0000	0.0000	0.0000	0.0000	0.0000	0.0000	0.0000
OTU_731	D_Fungi	0.0029	0.0000	0.0103	0.0000	0.0000	0.0000	0.0000	0.0000	0.0000	0.0000	0.0000	0.0000	0.0000	0.0000	0.0000	0.0000	0.0000	0.0000	0.0000	0.0000	0.0000	0.0000	0.0000	0.0000	0.0000	0.0000	0.0000	0.0000	0.0000	0.0000	0.0000	0.0000
OTU_732	P_Ascomycota	0.0000	0.0000	0.0000	0.0000	0.0000	0.0000	0.0000	0.0000	0.0000	0.0000	0.0000	0.0000	0.0000	0.0000	0.0000	0.0000	0.0021	0.0000	0.0000	0.0000	0.0000	0.0000	0.0000	0.0000	0.0000	0.0000	0.0000	0.0026	0.0000	0.0000	0.0042	0.0000
OTU_733	D_Fungi	0.0000	0.0000	0.0000	0.0000	0.0000	0.0000	0.0000	0.0000	0.0000	0.0176	0.0000	0.0000	0.0000	0.0000	0.0000	0.0000	0.0000	0.0000	0.0000	0.0000	0.0000	0.0000	0.0000	0.0000	0.0117	0.0017	0.0127	0.0000	0.0000	0.0017	0.0000	0.0000
OTU_734	D_Fungi	0.0086	0.0033	0.0165	0.0038	0.0248	0.0710	0.0086	0.0042	0.0000	0.0000	0.0000	0.0000	0.0000	0.0017	0.0000	0.0013	0.0062	0.0000	0.0014	0.0000	0.0000	0.0010	0.0000	0.0000	0.0000	0.0000	0.0032	0.0026	0.0000	0.0017	0.0011	0.0000
OTU_735	O_Agaricales	0.0000	0.0000	0.0000	0.0000	0.0000	0.0000	0.0000	0.0000	0.0000	0.0000	0.0000	0.0000	0.0000	0.0000	0.0000	0.0000	0.0000	0.0021	0.0000	0.0031	0.0015	0.0000	0.0000	0.0021	0.0000	0.0000	0.0000	0.0013	0.0000	0.0000	0.0011	0.0019
OTU_736	F_Xylariaceae	0.0000	0.0000	0.0000	0.0000	0.0000	0.0000	0.0000	0.0000	0.0000	0.0013	0.0000	0.0000	0.0000	0.0017	0.0098	0.1259	0.0000	0.0000	0.0000	0.0000	0.0000	0.0000	0.0000	0.0000	0.0000	0.0000	0.0000	0.0000	0.0074	0.0000	0.0000	0.0000
OTU_737	D_Fungi	0.0000	0.0000	0.0000	0.0000	0.0000	0.0000	0.0000	0.0000	0.0000	0.0000	0.0000	0.0000	0.0000	0.0000	0.0000	0.0000	0.0000	0.0000	0.0000	0.0000	0.0000	0.0031	0.0041	0.0000	0.0000	0.0000	0.0000	0.0000	0.0000	0.0000	0.0000	0.0000
OTU_738	C_Agaricomycetes	0.0000	0.0000	0.0000	0.0038	0.0000	0.0000	0.0000	0.0000	0.0000	0.0000	0.0000	0.0015	0.0000	0.0000	0.0000	0.0000	0.0000	0.0021	0.0000	0.0000	0.0000	0.0010	0.0000	0.0021	0.0000	0.0000	0.0000	0.0000	0.0000	0.0000	0.0000	0.0000
OTU_739	G_Mucor	0.0000	0.0017	0.0000	0.0000	0.0012	0.0000	0.0000	0.0000	0.0000	0.0025	0.0000	0.0000	0.0000	0.0000	0.0059	0.0026	0.0000	0.0000	0.0000	0.0031	0.0044	0.0010	0.0000	0.0011	0.0033	0.0480	0.0000	0.0000	0.0000	0.0000	0.0000	0.0000
OTU_740	F_Sclerotiniaceae	0.0000	0.0000	0.0010	0.0000	0.0000	0.0018	0.0000	0.0000	0.0057	0.0013	0.0071	0.0044	0.0039	0.0000	0.0000	0.0051	0.0000	0.0000	0.0000	0.0000	0.0030	0.0010	0.0027	0.0000	0.0000	0.0000	0.0000	0.0000	0.0000	0.0017	0.0011	0.0000
OTU_741	P_Ascomycota	0.0043	0.0000	0.0000	0.0000	0.0012	0.0000	0.0000	0.0000	0.0000	0.0000	0.0000	0.0000	0.0000	0.0000	0.0000	0.0000	0.0000	0.0000	0.0000	0.0000	0.0000	0.0000	0.0000	0.0032	0.0000	0.0000	0.0000	0.0000	0.0000	0.0000	0.0000	0.0000
OTU_742	D_Fungi	0.0014	0.0000	0.0000	0.0000	0.0000	0.0000	0.0000	0.0000	0.0019	0.0164	0.0018	0.0015	0.0000	0.0017	0.0000	0.0000	0.0000	0.0000	0.0000	0.0000	0.0000	0.0000	0.0000	0.0096	0.0000	0.0000	0.0000	0.0000	0.0000	0.0000	0.0000	0.0189
OTU_743	F_Phaeosphaeriaceae	0.0000	0.0000	0.0010	0.0019	0.0000	0.0000	0.0000	0.0000	0.0038	0.0000	0.0124	0.0058	0.0000	0.0000	0.0000	0.0000	0.0000	0.0000	0.0014	0.0000	0.0030	0.0052	0.0014	0.0011	0.0000	0.0050	0.0021	0.0000	0.0025	0.0000	0.0011	0.0000
OTU_744	G_Lepista	0.0000	0.0067	0.0010	0.0019	0.0000	0.0018	0.0000	0.0000	0.0019	0.0038	0.0000	0.0000	0.0000	0.0000	0.0000	0.0013	0.0041	0.0000	0.0000	0.0000	0.0015	0.0000	0.0027	0.0011	0.0000	0.0033	0.0000	0.0013	0.0012	0.0017	0.0000	0.0000
OTU_745	P_Ascomycota	0.0043	0.0000	0.0000	0.0000	0.0000	0.0035	0.0000	0.0000	0.0019	0.0000	0.0000	0.0058	0.0020	0.0035	0.0000	0.0000	0.0000	0.0010	0.0042	0.0000	0.0044	0.0000	0.0123	0.0139	0.0000	0.0000	0.0000	0.0000	0.0000	0.0017	0.0000	0.0246
OTU_746	D_Fungi	0.0000	0.0000	0.0000	0.0000	0.0000	0.0000	0.0000	0.0000	0.0000	0.0000	0.0000	0.0000	0.0000	0.0000	0.0000	0.0000	0.0041	0.0000	0.0000	0.0015	0.0015	0.0000	0.0000	0.0000	0.0000	0.0066	0.0053	0.0039	0.0025	0.0017	0.0021	0.0038
OTU_747	C_Agaricomycetes	0.0000	0.0000	0.0000	0.0000	0.0000	0.0000	0.0000	0.0000	0.0038	0.0189	0.0000	0.0000	0.0000	0.0000	0.0000	0.0000	0.0000	0.0063	0.0224	0.0000	0.0000	0.0010	0.0027	0.0000	0.0000	0.2614	0.0666	0.0000	0.0012	0.0000	0.0000	0.0000
OTU_748	O_Chaetothyriales	0.0000	0.0000	0.0000	0.0000	0.0000	0.0000	0.0029	0.0000	0.0000	0.0013	0.0000	0.0058	0.0000	0.0000	0.0000	0.0013	0.0000	0.0000	0.0000	0.0015	0.0000	0.0000	0.0000	0.0000	0.0000	0.0000	0.0000	0.0000	0.0000	0.0000	0.0000	0.0000
OTU_749	P_Basidiomycota	0.0000	0.0000	0.0000	0.0000	0.0000	0.0000	0.0000	0.0000	0.0000	0.0000	0.0000	0.0000	0.0000	0.0000	0.0000	0.0026	0.0000	0.0000	0.0084	0.0000	0.0000	0.0021	0.0000	0.0000	0.0000	0.0000	0.0000	0.0000	0.0000	0.0000	0.0000	0.0000
OTU_750	D_Fungi	0.0000	0.0000	0.0000	0.0000	0.0509	0.0124	0.0158	0.0014	0.0038	0.0025	0.0000	0.0000	0.0000	0.0000	0.0000	0.0000	0.0000	0.0000	0.0000	0.0000	0.0000	0.0000	0.0000	0.0000	0.0000	0.0000	0.0000	0.0000	0.0000	0.0000	0.0000	0.0000
OTU_751	O_Saccharomycetales	0.0014	0.0000	0.0000	0.0000	0.0000	0.0035	0.0014	0.0028	0.0057	0.0088	0.0106	0.0044	0.0020	0.0017	0.0039	0.0013	0.0000	0.0000	0.0000	0.0000	0.0015	0.0000	0.0000	0.0000	0.0000	0.0000	0.0000	0.0000	0.0000	0.0000	0.0000	0.0000
OTU_752	F_Ceratobasidiaceae	0.0000	0.0000	0.0000	0.0000	0.0000	0.0000	0.0014	0.0000	0.0000	0.0000	0.0000	0.0000	0.0157	0.0017	0.0078	0.0000	0.0000	0.0000	0.0000	0.0000	0.0000	0.0031	0.0055	0.0000	0.0000	0.0000	0.0000	0.0000	0.0000	0.0017	0.0000	0.0000
OTU_753	D_Fungi	0.0014	0.0000	0.0000	0.0000	0.0000	0.0000	0.0000	0.0000	0.0000	0.0000	0.0018	0.0000	0.0000	0.0000	0.0000	0.0000	0.0000	0.0010	0.0000	0.0000	0.0000	0.0021	0.0000	0.0000	0.0000	0.0000	0.0000	0.0026	0.0000	0.0000	0.0032	0.0000
OTU_754	F_Spizellomycetaceae	0.1378	0.0166	0.0000	0.0056	0.0050	0.0781	0.0258	0.0585	0.0000	0.0013	0.0124	0.0029	0.0138	0.0105	0.0176	0.1066	0.0165	0.0021	0.0000	0.0000	0.0119	0.0094	0.0273	0.0086	0.0017	0.0017	0.0011	0.0222	0.0012	0.0050	0.0011	0.0057
OTU_755	O_Pleosporales	0.0000	0.0000	0.0000	0.0000	0.0000	0.0000	0.0000	0.0000	0.0019	0.0000	0.0000	0.0000	0.0000	0.0000	0.0137	0.0000	0.0000	0.0000	0.0000	0.0000	0.0000	0.0000	0.0000	0.0000	0.0000	0.0000	0.0000	0.0000	0.0062	0.0000	0.0000	0.0000
OTU_756	G_Phaeosphaeria	0.0000	0.0000	0.0021	0.0000	0.0000	0.0000	0.0014	0.0000	0.0000	0.0000	0.0000	0.0000	0.0000	0.0000	0.0000	0.0000	0.0000	0.0000	0.0000	0.0108	0.0000	0.0000	0.0027	0.0000	0.0000	0.0000	0.0000	0.0000	0.0037	0.0017	0.0000	0.0000
OTU_757	O_Onygenales	0.0014	0.0017	0.0031	0.0019	0.0012	0.0018	0.0000	0.0000	0.0115	0.0038	0.0035	0.0029	0.0039	0.0000	0.0020	0.0013	0.0000	0.0000	0.0000	0.0000	0.0000	0.0000	0.0000	0.0011	0.0000	0.0000	0.0000	0.0000	0.0012	0.0017	0.0021	0.0038
OTU_758	G_Glomus	0.0172	0.0067	0.0176	0.0019	0.0124	0.0053	0.0230	0.0000	0.0096	0.0202	0.0071	0.0000	0.0059	0.0070	0.0000	0.0064	0.0021	0.0000	0.0000	0.0000	0.0015	0.0010	0.0014	0.0000	0.0000	0.0017	0.0000	0.0000	0.0012	0.0000	0.0000	0.0019
OTU_759	G_Crocicreas	0.0000	0.0000	0.0000	0.0000	0.0000	0.0000	0.0000	0.0000	0.0000	0.0000	0.0018	0.3358	0.0000	0.0000	0.4751	0.0013	0.0000	0.0000	0.1258	0.0200	0.0000	0.0000	0.0041	0.0000	0.0000	0.0000	0.0148	0.0000	0.0012	0.0000	0.0000	0.0000
OTU_760	P_Ascomycota	0.0000	0.0000	0.0021	0.0000	0.0000	0.0000	0.0014	0.0000	0.0000	0.0000	0.0141	0.0000	0.0000	0.0000	0.0020	0.0000	0.0103	0.0000	0.0000	0.0000	0.0030	0.0010	0.0041	0.0021	0.0017	0.0000	0.0000	0.0000	0.0012	0.0033	0.0000	0.0019
OTU_761	O_Mucorales	0.0000	0.0000	0.0000	0.0000	0.0012	0.0000	0.0000	0.0000	0.0000	0.0000	0.0000	0.0000	0.0020	0.0000	0.0000	0.0000	0.0000	0.0000	0.0000	0.0000	0.0000	0.0000	0.0000	0.0000	0.0000	0.0165	0.0000	0.0000	0.0209	0.0000	0.0000	0.0019
OTU_762	G_Stropharia	0.0043	0.0000	0.0000	0.0000	0.0000	0.0018	0.0000	0.0000	0.0000	0.0000	0.0000	0.0000	0.0000	0.0000	0.0000	0.0000	0.0000	0.0000	0.0000	0.0000	0.0000	0.0010	0.0068	0.0021	0.0000	0.0000	0.0000	0.0000	0.0000	0.0215	0.0000	0.0000
OTU_763	D_Fungi	0.0029	0.0017	0.0000	0.0000	0.0000	0.0000	0.0000	0.0000	0.0000	0.0000	0.0000	0.0000	0.0000	0.0000	0.0000	0.0000	0.0000	0.0000	0.0112	0.0108	0.0030	0.0010	0.0382	0.0235	0.0000	0.0000	0.0011	0.0000	0.0000	0.0000	0.0000	0.0000
OTU_764	G_Cryptococcus	0.0000	0.0050	0.0021	0.0000	0.0087	0.0018	0.0000	0.0000	0.0000	0.0000	0.0000	0.0000	0.0000	0.0000	0.0000	0.0000	0.0000	0.0000	0.0000	0.0000	0.0000	0.0000	0.0014	0.0000	0.0000	0.0000	0.0000	0.0013	0.0000	0.0000	0.0000	0.0000
OTU_765	C_Dothideomycetes	0.0057	0.0017	0.0103	0.0657	0.0025	0.0000	0.0043	0.0000	0.0019	0.0315	0.0282	0.0000	0.0000	0.0087	0.0059	0.0013	0.0103	0.0010	0.0000	0.0000	0.0000	0.0000	0.0150	0.0128	0.0033	0.0017	0.0000	0.0091	0.0000	0.0017	0.0581	0.0000
OTU_766	O_Agaricales	0.0014	0.0033	0.0000	0.0019	0.0012	0.0018	0.0029	0.0000	0.0057	0.0025	0.0000	0.0000	0.0000	0.0000	0.0000	0.0000	0.0000	0.0021	0.0000	0.0000	0.0015	0.0000	0.0000	0.0011	0.0000	0.0017	0.0000	0.0000	0.0000	0.0000	0.0011	0.0000
OTU_767	D_Fungi	0.0086	0.0000	0.0000	0.0000	0.0000	0.0053	0.0000	0.0042	0.0000	0.0000	0.0000	0.0000	0.0000	0.0000	0.0000	0.0000	0.0000	0.0000	0.0000	0.0077	0.0000	0.0010	0.0000	0.0032	0.0000	0.0000	0.0000	0.0013	0.0000	0.0000	0.0000	0.0000
OTU_768	G_Volvariella	0.0000	0.0000	0.0000	0.0000	0.0000	0.0000	0.0000	0.0000	0.0000	0.0000	0.0071	0.0000	0.0000	0.0000	0.0196	0.0000	0.0000	0.0000	0.0000	0.0000	0.0000	0.0000	0.0000	0.0000	0.0000	0.0000	0.0000	0.0000	0.0000	0.0000	0.0000	0.0000
OTU_769	D_Fungi	0.0000	0.0000	0.0000	0.0000	0.0000	0.0000	0.0000	0.0000	0.0000	0.0025	0.0000	0.0000	0.0000	0.0000	0.0000	0.0000	0.0000	0.0000	0.0000	0.0000	0.0000	0.0000	0.0000	0.0000	0.0067	0.0066	0.0011	0.0026	0.0000	0.0000	0.0000	0.0000
OTU_770	G_Tremella	0.0000	0.0000	0.0000	0.0000	0.0000	0.0000	0.0000	0.0000	0.0019	0.0000	0.0000	0.0000	0.0000	0.0000	0.0000	0.0000	0.0000	0.0021	0.0000	0.0000	0.0000	0.0000	0.0027	0.0000	0.0000	0.0000	0.0000	0.0000	0.0000	0.0000	0.0000	0.0019
OTU_771	G_Cryptococcus	0.0014	0.0017	0.0021	0.0019	0.0025	0.0000	0.0029	0.0014	0.0210	0.0139	0.0335	0.0058	0.0039	0.0070	0.0039	0.0013	0.0000	0.0000	0.0000	0.0000	0.0000	0.0000	0.0000	0.0000	0.0000	0.0000	0.0000	0.0000	0.0000	0.0000	0.0000	0.0000
OTU_772	C_Sordariomycetes	0.0000	0.0000	0.0000	0.0000	0.0000	0.0000	0.0000	0.0000	0.0000	0.0013	0.0035	0.0000	0.0000	0.0209	0.0000	0.0116	0.0000	0.0000	0.0000	0.0000	0.0000	0.0000	0.0000	0.0000	0.0000	0.0000	0.0000	0.0000	0.0000	0.0000	0.0000	0.0000
OTU_773	D_Fungi	0.0000	0.0000	0.0000	0.0000	0.0000	0.0000	0.0000	0.0000	0.0000	0.0000	0.0000	0.0000	0.0000	0.0000	0.0000	0.0000	0.0000	0.0000	0.0000	0.0000	0.0000	0.0000	0.0000	0.0000	0.0000	0.0000	0.2252	0.0000	0.0025	0.0000	0.0000	0.0000
OTU_774	F_Lasiosphaeriaceae	0.0000	0.0000	0.0000	0.0000	0.0000	0.0000	0.0000	0.0000	0.0000	0.0013	0.0000	0.0000	0.0531	0.0192	0.0000	0.0013	0.0000	0.0000	0.0000	0.0000	0.0000	0.0000	0.0000	0.0000	0.0000	0.0000	0.0000	0.0000	0.0000	0.0099	0.0148	0.0606
OTU_775	C_Agaricomycetes	0.0000	0.0000	0.0000	0.0000	0.0000	0.0000	0.0000	0.0000	0.0000	0.0000	0.0000	0.0000	0.0000	0.0000	0.0000	0.0000	0.0000	0.0010	0.0028	0.0000	0.0000	0.0000	0.0000	0.0043	0.0000	0.0000	0.0000	0.0000	0.0000	0.0000	0.0000	0.0000
OTU_776	O_Polyporales	0.0000	0.0000	0.0000	0.0000	0.0000	0.0000	0.0000	0.0000	0.0000	0.0000	0.0000	0.0000	0.0000	0.0070	0.0000	0.0000	0.0000	0.0000	0.0000	0.0000	0.0000	0.0031	0.0000	0.0000	0.0017	0.0000	0.0011	0.0000	0.0012	0.0000	0.0011	0.0000
OTU_777	G_Preussia	0.0000	0.0000	0.0000	0.0000	0.0000	0.0000	0.0000	0.0000	0.0000	0.0013	0.0229	0.0000	0.0000	0.0000	0.0000	0.0051	0.0000	0.0000	0.0000	0.0000	0.0000	0.0000	0.0000	0.0000	0.0017	0.0000	0.0000	0.0000	0.0000	0.0000	0.0000	0.0000
OTU_778	D_Fungi	0.0000	0.0017	0.0000	0.0000	0.0000	0.0000	0.0000	0.0000	0.0000	0.0013	0.0000	0.0000	0.0020	0.0035	0.0020	0.0000	0.0000	0.0000	0.0000	0.0000	0.0000	0.0010	0.0000	0.0000	0.0000	0.0000	0.0000	0.0000	0.0012	0.0017	0.0095	0.0038
OTU_779	D_Fungi	0.0000	0.0000	0.0000	0.0000	0.0000	0.0018	0.0000	0.0000	0.0000	0.0000	0.0053	0.0000	0.0000	0.2561	0.0587	0.0411	0.0000	0.0000	0.0000	0.0000	0.0000	0.0010	0.0000	0.0000	0.0017	0.0017	0.0000	0.0000	0.0259	0.0000	0.0011	0.0000
OTU_780	P_Ascomycota	0.0000	0.0000	0.0000	0.0000	0.0000	0.0000	0.0000	0.0000	0.0000	0.0000	0.0000	0.0000	0.0000	0.0000	0.0000	0.0026	0.0000	0.0000	0.0000	0.0031	0.0000	0.0000	0.0000	0.0075	0.0017	0.0000	0.0000	0.0000	0.0000	0.0017	0.0000	0.0000
OTU_781	G_Ganoderma	0.0043	0.0000	0.0000	0.0000	0.0000	0.0018	0.0000	0.0000	0.0000	0.0000	0.0000	0.0015	0.0000	0.0000	0.0000	0.0039	0.0000	0.0000	0.0000	0.0031	0.0000	0.0000	0.0000	0.0000	0.0000	0.0000	0.0011	0.0026	0.0000	0.0033	0.0032	0.0000
OTU_782	G_Chloridium	0.0043	0.0000	0.0000	0.0000	0.0000	0.0000	0.0000	0.0000	0.0000	0.0000	0.0000	0.0000	0.0000	0.0000	0.0000	0.0000	0.0000	0.0000	0.0000	0.0415	0.0000	0.0000	0.0000	0.0086	0.0000	0.0000	0.0000	0.0000	0.0000	0.0000	0.0000	0.0000
OTU_783	G_Conocybe	0.0115	0.0033	0.0000	0.0000	0.0124	0.0000	0.0000	0.0000	0.0000	0.0000	0.0000	0.0058	0.0000	0.0000	0.0000	0.0000	0.0021	0.0084	0.0000	0.0000	0.0015	0.0000	0.0000	0.0000	0.0000	0.0033	0.0000	0.0000	0.0000	0.0000	0.0000	0.0000
OTU_784	G_Paurocotylis	0.0014	0.0000	0.0000	0.0000	0.0000	0.0000	0.0100	0.0042	0.0000	0.0013	0.0000	0.0000	0.0000	0.0017	0.0000	0.0000	0.0000	0.0000	0.0000	0.0000	0.0015	0.0000	0.0014	0.0032	0.0067	0.0050	0.0032	0.0000	0.0012	0.0000	0.0000	0.0000
OTU_785	O_Auriculariales	0.0000	0.0000	0.0000	0.0000	0.0000	0.0000	0.0000	0.0000	0.0019	0.0000	0.7783	0.0000	0.0000	0.0000	0.0020	0.0655	0.0000	0.0000	0.0000	0.0000	0.0000	0.0000	0.0000	0.0150	0.0000	0.0000	0.0677	0.0000	0.0000	0.0000	0.0000	0.0000
OTU_786	F_Sirobasidiaceae	0.0000	0.0000	0.0000	0.0000	0.0000	0.0000	0.0000	0.0000	0.0000	0.0000	0.0000	0.0000	0.0000	0.0000	0.0000	0.0000	0.0000	0.0000	0.0000	0.0000	0.0000	0.0010	0.0000	0.0000	0.0100	0.0050	0.0000	0.0000	0.0000	0.0000	0.0000	0.0000
OTU_787	G_Preussia	0.0000	0.0000	0.0000	0.0000	0.0000	0.0000	0.0000	0.0000	0.0000	0.0000	0.0000	0.0000	0.0079	0.0000	0.0137	0.0000	0.0000	0.0000	0.0000	0.0000	0.0000	0.0000	0.0000	0.0000	0.0000	0.0000	0.0000	0.0000	0.0012	0.0000	0.0000	0.0000
OTU_788	O_Auriculariales	0.0072	0.0000	0.0000	0.0000	0.0447	0.0000	0.0000	0.0000	0.0000	0.0151	0.0000	0.0000	0.0000	0.0017	0.0000	0.0000	0.0000	0.0000	0.0000	0.0000	0.0000	0.0000	0.0000	0.0000	0.0000	0.0000	0.0000	0.0000	0.0000	0.0462	0.0000	0.0000
OTU_789	P_Ascomycota	0.0029	0.0000	0.0000	0.0000	0.0000	0.0018	0.0029	0.0000	0.0000	0.0000	0.0000	0.0029	0.0000	0.0000	0.0000	0.0000	0.0165	0.0000	0.0000	0.0046	0.0000	0.0000	0.0000	0.0011	0.0000	0.0000	0.0000	0.0000	0.0000	0.0000	0.0000	0.0000
OTU_790	D_Fungi	0.0000	0.0017	0.0000	0.0000	0.0000	0.0018	0.0014	0.0028	0.0019	0.0063	0.0159	0.0088	0.0039	0.0017	0.0000	0.0026	0.0000	0.0000	0.0000	0.0015	0.0015	0.0021	0.0068	0.0011	0.0017	0.0000	0.0032	0.0039	0.0062	0.0033	0.0095	0.0057
OTU_791	D_Fungi	0.0043	0.0050	0.0124	0.0000	0.0099	0.0142	0.0043	0.0028	0.0134	0.0013	0.0053	0.0058	0.0020	0.0105	0.0078	0.0013	0.0021	0.0021	0.0084	0.0000	0.0015	0.0000	0.0014	0.0021	0.0033	0.0033	0.0021	0.0026	0.0025	0.0050	0.0011	0.0019
OTU_792	P_Ascomycota	0.0000	0.0017	0.0000	0.0000	0.0012	0.0071	0.0000	0.0000	0.1759	0.0000	0.0000	0.0000	0.0000	0.0000	0.0000	0.0000	0.0021	0.0000	0.0000	0.0000	0.0000	0.0000	0.0000	0.0000	0.0017	0.0000	0.0021	0.0000	0.0037	0.0017	0.0011	0.0000
OTU_793	D_Fungi	0.0000	0.0000	0.0010	0.0000	0.0000	0.0000	0.0000	0.0000	0.0000	0.0000	0.0000	0.0000	0.0000	0.0000	0.0020	0.0013	0.0000	0.0010	0.0000	0.0000	0.0000	0.0000	0.0041	0.0032	0.0000	0.0000	0.0000	0.0000	0.0000	0.0000	0.0000	0.0000
OTU_794	P_Ascomycota	0.0014	0.0000	0.0000	0.0000	0.0000	0.0000	0.0000	0.0000	0.0000	0.0000	0.0000	0.0000	0.0000	0.0000	0.0000	0.0000	0.0000	0.0000	0.0000	0.0000	0.0000	0.0000	0.0313	0.0171	0.0000	0.0000	0.0000	0.0000	0.0000	0.0000	0.0000	0.0000
OTU_795	F_Pezizaceae	0.0230	0.0216	0.0000	0.0000	0.0000	0.0124	0.0014	0.0014	0.0000	0.0000	0.0000	0.0000	0.0020	0.0000	0.0000	0.0013	0.0000	0.0000	0.0000	0.0000	0.0000	0.0000	0.0000	0.0011	0.0000	0.0000	0.0000	0.0000	0.0000	0.0000	0.0000	0.0000
OTU_796	D_Fungi	0.0000	0.0000	0.0021	0.0000	0.0037	0.0018	0.0000	0.0000	0.0000	0.0000	0.0000	0.0000	0.0000	0.0000	0.0000	0.0000	0.0000	0.0000	0.0000	0.0000	0.0044	0.0010	0.0000	0.0000	0.0017	0.0000	0.0011	0.0000	0.0000	0.0017	0.0000	0.0000
OTU_797	D_Fungi	0.0000	0.0000	0.0000	0.0000	0.0037	0.0000	0.0043	0.0000	0.0000	0.0000	0.0000	0.0000	0.0000	0.0000	0.0000	0.0000	0.0000	0.0000	0.0000	0.0000	0.0000	0.0000	0.0000	0.0000	0.0000	0.0000	0.0000	0.0000	0.0000	0.0000	0.0032	0.0057
OTU_798	P_Basidiomycota	0.0000	0.0000	0.0052	0.0000	0.0000	0.0000	0.0000	0.0000	0.0000	0.0000	0.0000	0.0000	0.0000	0.0000	0.0000	0.0000	0.0000	0.0000	0.0000	0.0000	0.0000	0.0000	0.0000	0.0000	0.0000	0.0000	0.0000	0.0000	0.0000	0.0000	0.0074	0.0000
OTU_799	D_Fungi	0.0000	0.0000	0.0000	0.0000	0.0000	0.0000	0.0000	0.0000	0.0000	0.0202	0.0000	0.0000	0.0000	0.0000	0.0000	0.0000	0.0000	0.0000	0.0000	0.0000	0.0000	0.0000	0.0000	0.0000	0.0334	0.0083	0.0021	0.0013	0.0000	0.0000	0.0000	0.0000
OTU_800	G_Psathyrella	0.0029	0.0017	0.0000	0.0000	0.0000	0.0035	0.0000	0.0000	0.0076	0.0025	0.0018	0.0000	0.0000	0.0035	0.0000	0.0013	0.0000	0.0000	0.0014	0.0000	0.0030	0.0010	0.0027	0.0000	0.0000	0.0033	0.0000	0.0000	0.0025	0.0000	0.0127	0.0019
OTU_801	D_Fungi	0.0000	0.0000	0.0010	0.0000	0.0000	0.0000	0.0000	0.0000	0.0000	0.0013	0.0000	0.0000	0.0000	0.0000	0.0000	0.0000	0.0021	0.0000	0.0000	0.0000	0.0000	0.0000	0.0000	0.0000	0.0250	0.0017	0.0053	0.0039	0.0000	0.0000	0.0000	0.0000
OTU_802	D_Fungi	0.0000	0.0000	0.0000	0.0000	0.0000	0.0000	0.0000	0.0000	0.0076	0.0000	0.0035	0.0000	0.0039	0.0035	0.0000	0.0013	0.0000	0.0031	0.0014	0.0000	0.0000	0.0000	0.0109	0.0021	0.0000	0.0017	0.0032	0.0000	0.0000	0.0017	0.0000	0.0568
OTU_803	D_Fungi	0.0000	0.0000	0.0000	0.0000	0.0037	0.0018	0.0057	0.0000	0.0000	0.0000	0.0000	0.0000	0.0000	0.0000	0.0000	0.0000	0.0000	0.0000	0.0000	0.0000	0.0000	0.0000	0.0000	0.0000	0.0000	0.0000	0.0000	0.0000	0.0000	0.0000	0.0000	0.0000
OTU_804	G_Erysiphe	0.0000	0.0033	0.0000	0.0000	0.0025	0.0000	0.0000	0.0000	0.0000	0.0000	0.0035	0.0000	0.0000	0.0000	0.0000	0.0000	0.0000	0.0000	0.0000	0.0000	0.0000	0.0000	0.0000	0.0000	0.0000	0.0000	0.0000	0.0000	0.0000	0.0000	0.0000	0.0019
OTU_805	F_Pyronemataceae	0.0000	0.0000	0.0000	0.0000	0.0000	0.0000	0.0000	0.0000	0.0000	0.0000	0.0000	0.0000	0.0000	0.0000	0.0000	0.0000	0.0000	0.0000	0.0000	0.0000	0.0000	0.0000	0.0000	0.0000	0.0000	0.0000	0.0000	0.0039	0.0000	0.0050	0.0000	0.0000
OTU_806	G_Glomus	0.0014	0.0000	0.0000	0.0000	0.0050	0.0000	0.0000	0.0000	0.0134	0.0277	0.0071	0.0234	0.0039	0.0052	0.0020	0.0334	0.0000	0.0000	0.0000	0.0000	0.0000	0.0000	0.0014	0.0011	0.0033	0.0000	0.0000	0.0013	0.0025	0.0017	0.0000	0.0057
OTU_807	P_Ascomycota	0.0000	0.0000	0.0000	0.0000	0.0000	0.0000	0.0000	0.0000	0.0000	0.0000	0.0000	0.0000	0.0000	0.0174	0.0000	0.0000	0.0000	0.0000	0.0000	0.0000	0.0000	0.0000	0.0000	0.0000	0.0000	0.0000	0.3289	0.0000	0.0000	0.0000	0.0000	0.0000
OTU_808	G_Phaeosphaeria	0.0000	0.0000	0.0000	0.0000	0.0025	0.0000	0.0000	0.0028	0.0000	0.0000	0.0000	0.0015	0.0020	0.0000	0.0000	0.0077	0.0000	0.0000	0.0000	0.0000	0.0000	0.0345	0.0000	0.0000	0.0000	0.0000	0.0000	0.0000	0.0000	0.0000	0.0000	0.0000
OTU_809	D_Fungi	0.0029	0.0100	0.0021	0.0000	0.0112	0.0053	0.0014	0.0000	0.0000	0.0000	0.0000	0.0000	0.0000	0.0000	0.0000	0.0000	0.0000	0.0000	0.0000	0.0000	0.0000	0.0042	0.0000	0.0000	0.0000	0.0000	0.0000	0.0000	0.0000	0.0017	0.0011	0.0019
OTU_810	D_Fungi	0.0029	0.0000	0.0000	0.0000	0.0075	0.0035	0.0014	0.0000	0.0000	0.0000	0.0053	0.0015	0.0000	0.0000	0.0000	0.0013	0.0000	0.0000	0.0000	0.0000	0.0000	0.0000	0.0027	0.0000	0.0033	0.0000	0.0000	0.0000	0.0000	0.0050	0.0000	0.0038
OTU_811	D_Fungi	0.0000	0.0000	0.0000	0.0000	0.0000	0.0000	0.0000	0.0000	0.0000	0.0000	0.0000	0.0000	0.0000	0.0000	0.0000	0.0000	0.0000	0.0000	0.0000	0.0000	0.0000	0.0000	0.0000	0.0000	0.0017	0.0033	0.0011	0.0013	0.0000	0.0066	0.0021	0.0000
OTU_812	D_Fungi	0.0000	0.0017	0.0000	0.0000	0.0000	0.0000	0.0000	0.0000	0.0019	0.0013	0.0000	0.0000	0.0000	0.0035	0.0000	0.0000	0.0000	0.0000	0.0000	0.0000	0.0030	0.0000	0.0027	0.0000	0.0017	0.0000	0.0000	0.0000	0.0000	0.0000	0.0000	0.0019
OTU_813	C_Agaricomycetes	0.0014	0.0000	0.0000	0.0000	0.0037	0.0000	0.0000	0.0000	0.0019	0.0025	0.0000	0.0000	0.0000	0.0000	0.0000	0.0000	0.0000	0.0000	0.0000	0.0000	0.0000	0.0000	0.0000	0.0000	0.0000	0.0000	0.0032	0.0000	0.0012	0.0000	0.0074	0.0000
OTU_814	O_Pleosporales	0.0000	0.0000	0.0010	0.0000	0.0000	0.0106	0.0000	0.0000	0.0019	0.0000	0.0035	0.0000	0.0000	0.0000	0.0000	0.0000	0.0000	0.0000	0.0000	0.0000	0.0000	0.0000	0.0041	0.0000	0.0000	0.0000	0.0000	0.0000	0.0000	0.0000	0.0000	0.0000
OTU_815	F_Psathyrellaceae	0.0000	0.0000	0.0000	0.0000	0.0000	0.0000	0.0000	0.0000	0.0000	0.0000	0.0000	0.0000	0.0000	0.0000	0.0000	0.0000	0.0000	0.0000	0.0014	0.0000	0.0222	0.0031	0.0082	0.0032	0.0000	0.0000	0.0000	0.0000	0.0000	0.0033	0.0011	0.0000
OTU_816	G_Coniochaeta	0.0000	0.0000	0.0000	0.0000	0.0000	0.0000	0.0000	0.0000	0.0000	0.0000	0.0000	0.0015	0.0000	0.0000	0.0020	0.0026	0.0041	0.0010	0.0000	0.0000	0.0015	0.0000	0.0027	0.0000	0.0017	0.0000	0.0021	0.0026	0.0012	0.0033	0.0021	0.0000
OTU_817	G_Massariosphaeria	0.0000	0.0000	0.0010	0.0000	0.0000	0.0071	0.0000	0.0000	0.0000	0.0000	0.0000	0.0000	0.0000	0.0000	0.0000	0.0000	0.0000	0.0000	0.0000	0.0000	0.0000	0.0000	0.0000	0.0000	0.0000	0.0000	0.0000	0.0000	0.0025	0.0000	0.0000	0.0000
OTU_818	O_Agaricales	0.0172	0.0133	0.0000	0.0000	0.0000	0.0000	0.0000	0.0000	0.0000	0.0000	0.0000	0.0000	0.0000	0.0000	0.0000	0.0000	0.0000	0.0000	0.0000	0.0000	0.0000	0.0094	0.0000	0.4235	0.0000	0.0000	0.0000	0.0000	0.0000	0.0000	0.0000	0.0000
OTU_819	P_Ascomycota	0.0000	0.0000	0.0000	0.0019	0.0000	0.0000	0.0000	0.0000	0.0000	0.0000	0.0000	0.0000	0.0000	0.0052	0.0059	0.0000	0.0000	0.0000	0.0000	0.0000	0.0000	0.0000	0.0000	0.0000	0.0017	0.0000	0.0000	0.0000	0.0000	0.0000	0.0000	0.0000
OTU_820	G_Peziza	0.2325	0.0233	0.0300	0.0056	0.1453	0.0124	0.0445	0.3717	0.0191	0.0239	0.2771	0.0058	0.2910	10.2547	0.0059	0.0077	0.0000	0.0000	0.0000	0.0200	0.0296	0.0052	0.0000	0.1005	0.0000	0.0066	0.0190	0.2429	0.0012	0.0050	0.0021	0.0019
OTU_821	F_Lycoperdaceae	0.0072	0.0000	0.0010	0.0019	0.0050	0.0018	0.0000	0.0014	0.0019	0.0013	0.0000	0.0015	0.0059	0.0000	0.0039	0.0013	0.0041	0.0000	0.0000	0.0015	0.0000	0.0010	0.0027	0.0021	0.0000	0.0017	0.0021	0.0000	0.0037	0.0017	0.0021	0.0019
OTU_822	D_Fungi	0.0014	0.0000	0.0000	0.0019	0.0025	0.0018	0.0000	0.0028	0.0000	0.0000	0.0000	0.0000	0.0000	0.0000	0.0000	0.0026	0.0000	0.0000	0.0000	0.0000	0.0015	0.0021	0.0041	0.0064	0.0000	0.0000	0.0000	0.0013	0.0062	0.0033	0.0032	0.0038
OTU_823	C_Sordariomycetes	0.0000	0.0000	0.0000	0.0000	0.0000	0.0000	0.0000	0.0000	0.0000	0.0655	0.0000	0.0015	0.3185	0.0139	0.0000	0.0000	0.0000	0.0000	0.0000	0.0000	0.0015	0.0000	0.0000	0.0000	0.0000	0.0000	0.0000	0.0000	0.0000	0.0000	0.0000	0.0000
OTU_824	F_Pyronemataceae	0.0000	0.0000	0.0000	0.0000	0.0000	0.0000	0.0115	0.0000	0.0000	0.0000	0.0035	0.0000	0.0000	0.0000	0.0978	0.0013	0.0000	0.0000	0.0000	0.0000	0.0000	0.0000	0.0000	0.0000	0.0000	0.0000	0.0000	0.0000	0.0000	0.0000	0.0000	0.0000
OTU_825	F_Lasiosphaeriaceae	0.0000	0.0000	0.0000	0.0000	0.0000	0.0000	0.0000	0.0000	0.0000	0.0000	0.0000	0.0000	0.0000	0.0000	0.0000	0.0000	0.0000	0.0000	0.0014	0.0138	0.0000	0.0000	0.0014	0.0000	0.0000	0.0000	0.0032	0.0000	0.0000	0.0000	0.0000	0.0000
OTU_826	D_Fungi	0.0000	0.0000	0.0010	0.0000	0.0000	0.0000	0.0000	0.0000	0.0038	0.0038	0.0000	0.0015	0.0000	0.0000	0.0000	0.0013	0.0000	0.0000	0.0000	0.0000	0.0000	0.0000	0.0000	0.0011	0.0000	0.0000	0.0021	0.0026	0.0012	0.0017	0.0000	0.0019
OTU_827	P_Ascomycota	0.0000	0.0000	0.0000	0.0000	0.0000	0.0000	0.0000	0.0000	0.0000	0.0000	0.0000	0.0000	0.0000	0.0035	0.0000	0.0000	0.0124	0.0000	0.0000	0.0015	0.0000	0.0000	0.0000	0.0000	0.0000	0.0000	0.0000	0.0000	0.0000	0.0000	0.0000	0.0000
OTU_828	D_Fungi	0.0000	0.0000	0.0000	0.0000	0.0012	0.0071	0.0244	0.0042	0.0000	0.0000	0.0000	0.0000	0.0000	0.0000	0.0000	0.0000	0.0000	0.0000	0.0084	0.0000	0.0030	0.0021	0.0014	0.0000	0.0000	0.0000	0.0000	0.0000	0.0000	0.0000	0.0000	0.0000
OTU_829	D_Fungi	0.0057	0.0050	0.0021	0.0000	0.0112	0.0000	0.0029	0.0014	0.0038	0.0013	0.0000	0.0000	0.0039	0.0035	0.0000	0.0051	0.0000	0.0000	0.0000	0.0000	0.0000	0.0000	0.0000	0.0000	0.0000	0.0000	0.0011	0.0000	0.0000	0.0017	0.0042	0.0019
OTU_830	P_Ascomycota	0.0000	0.0000	0.0000	0.0000	0.0000	0.0000	0.0086	0.0000	0.0000	0.0013	0.0000	0.0000	0.0000	0.0000	0.0000	0.0000	0.0000	0.0000	0.0000	0.0000	0.0000	0.0000	0.0041	0.0000	0.0000	0.0000	0.0000	0.0000	0.0000	0.0000	0.0000	0.0000
OTU_831	D_Fungi	0.0000	0.0000	0.0000	0.0000	0.0000	0.0000	0.0000	0.0000	0.6367	0.0050	0.0018	0.0000	0.0000	0.0052	0.0020	0.0013	0.0000	0.0000	0.0000	0.0000	0.0000	0.0000	0.0000	0.0000	0.0017	0.0000	0.0000	0.0000	0.0000	0.0000	0.0000	0.0000
OTU_832	P_Ascomycota	0.0000	0.0000	0.0000	0.0000	0.0000	0.0000	0.0000	0.0000	0.0000	0.0000	0.0000	0.0000	0.0000	0.0035	0.0000	0.0000	0.0000	0.0000	0.0000	0.0031	0.0030	0.0000	0.0000	0.0000	0.0017	0.0000	0.0000	0.0000	0.0000	0.0000	0.0000	0.0038
OTU_833	P_Basidiomycota	0.0000	0.0000	0.0000	0.0000	0.0000	0.0000	0.0000	0.0000	0.0363	0.0013	0.0000	0.0000	0.0118	0.0017	0.0020	0.0141	0.0000	0.0000	0.0000	0.0000	0.0000	0.0000	0.0000	0.0000	0.0000	0.0000	0.0000	0.0000	0.0000	0.0000	0.0000	0.0000
OTU_834	D_Fungi	0.0000	0.0000	0.0000	0.0000	0.0062	0.0160	0.0000	0.0000	0.0000	0.0000	0.0000	0.0000	0.0000	0.0000	0.0000	0.0000	0.0000	0.0000	0.0000	0.0000	0.0000	0.0000	0.0000	0.0000	0.0000	0.0000	0.0000	0.0000	0.0037	0.0050	0.0011	0.0038
OTU_835	D_Fungi	0.0000	0.0000	0.0000	0.0000	0.0012	0.0053	0.0000	0.0070	0.0000	0.0013	0.0000	0.0000	0.0000	0.0000	0.0000	0.0000	0.0000	0.0000	0.0000	0.0000	0.0000	0.0000	0.0000	0.0000	0.0000	0.0000	0.0000	0.0000	0.0000	0.0000	0.0000	0.0000
OTU_836	D_Fungi	0.0029	0.0017	0.0062	0.0094	0.0000	0.0035	0.0029	0.0000	0.0000	0.0000	0.0000	0.0000	0.0000	0.0000	0.0000	0.0000	0.0021	0.0000	0.0000	0.0000	0.0000	0.0010	0.0000	0.0000	0.0000	0.0000	0.0000	0.0000	0.0000	0.0000	0.0011	0.0000
OTU_837	P_Ascomycota	0.0014	0.0000	0.0031	0.0000	0.0161	0.0053	0.0201	0.0014	0.0000	0.0000	0.0000	0.0000	0.0079	0.0052	0.0020	0.0000	0.0021	0.0000	0.0000	0.0000	0.0000	0.0000	0.0000	0.0000	0.0000	0.0000	0.0000	0.0000	0.0000	0.0017	0.0021	0.0000
OTU_838	O_Agaricales	0.0000	0.0000	0.0000	0.0000	0.0000	0.0000	0.0000	0.0000	0.0000	0.0025	0.0000	0.0000	0.0000	0.0000	0.0000	0.0000	0.0021	1.4772	0.0014	0.0015	0.0000	0.0010	1.3735	0.0021	0.0000	0.0000	0.0000	0.0000	0.0000	0.0000	0.0011	0.0000
OTU_839	D_Fungi	0.0000	0.0000	0.0000	0.0000	0.0000	0.0000	0.0000	0.0000	0.0000	0.0000	0.0000	0.0000	0.0000	0.0000	0.0000	0.0013	0.0000	0.0000	0.0014	0.0077	0.0000	0.0000	0.0000	0.0171	0.0000	0.0000	0.0000	0.0000	0.0000	0.0000	0.0000	0.0000
OTU_840	D_Fungi	0.0014	0.0000	0.0000	0.0000	0.0000	0.0000	0.0000	0.0000	0.0000	0.0000	0.0000	0.0000	0.0000	0.0000	0.0000	0.0000	0.0000	0.0010	0.0140	0.0046	0.0000	0.0000	0.0014	0.0086	0.0000	0.0000	0.0000	0.0000	0.0000	0.0000	0.0000	0.0000
OTU_841	G_Hypholoma	0.0014	0.0017	0.0031	0.0000	0.0012	0.0035	0.0029	0.0014	0.0019	0.0000	0.0000	0.0000	0.0000	0.0000	0.0000	0.0013	0.0041	0.0010	0.0014	0.0031	0.0015	0.0010	0.0014	0.0043	0.0017	0.0017	0.0011	0.0000	0.0012	0.0000	0.0032	0.0019
OTU_842	P_Ascomycota	0.0000	0.0000	0.0000	0.0000	0.0050	0.0000	0.0000	0.0000	0.0000	0.0000	0.0018	0.0000	0.0000	0.0000	0.0000	0.0000	0.0021	0.0031	0.0000	0.0000	0.0000	0.0000	0.0000	0.0000	0.0033	0.0000	0.0000	0.0065	0.0000	0.0000	0.0000	0.0019
OTU_843	D_Fungi	0.0000	0.0000	0.0000	0.0000	0.0000	0.0000	0.0000	0.0000	0.0000	0.0000	0.0000	0.0000	0.0000	0.0000	0.0000	0.0000	0.0000	0.0021	0.0028	0.0031	0.0000	0.0000	0.0041	0.0000	0.0000	0.0000	0.0000	0.0039	0.0000	0.0000	0.0000	0.0000
OTU_844	F_Chaetosphaeriaceae	0.0000	0.0000	0.0000	0.0000	0.0000	0.0000	0.0000	0.0000	0.0000	0.0000	0.0000	0.0000	0.0000	0.0000	0.0000	0.0013	0.0000	0.0000	0.0014	0.0015	0.0000	0.0000	0.0027	0.0021	0.0000	0.0000	0.0000	0.0000	0.0000	0.0000	0.0011	0.0000
OTU_845	G_Diversispora	0.0000	0.0017	0.0000	0.0019	0.0099	0.0106	0.0072	0.0014	0.0038	0.0038	0.0000	0.0000	0.0020	0.0000	0.0000	0.0013	0.0000	0.0000	0.0000	0.0000	0.0000	0.0000	0.0014	0.0000	0.0000	0.0000	0.0000	0.0000	0.0000	0.0000	0.0011	0.0000
OTU_846	G_Psilocybe	0.0000	0.0000	0.0010	0.0000	0.0000	0.0000	0.0000	0.0014	0.0038	0.0000	0.0000	0.0029	0.0039	0.0035	0.0020	0.0077	0.0000	0.0000	0.0000	0.0000	0.0000	0.0010	0.0000	0.0000	0.0000	0.0033	0.0000	0.0000	0.0000	0.0000	0.0000	0.0000
OTU_847	G_Spizellomyces	0.0014	0.0000	0.0000	0.0000	0.0000	0.0000	0.0000	0.0000	0.0000	0.0000	0.0000	0.0000	0.0000	0.0000	0.0078	0.0077	0.0000	0.0000	0.0000	0.0000	0.0000	0.0000	0.0000	0.0064	0.0000	0.0000	0.0000	0.0000	0.0000	0.0000	0.0000	0.0000
OTU_848	P_Ascomycota	0.0000	0.0000	0.0010	0.0000	0.0000	0.0053	0.0000	0.0000	0.0000	0.0000	0.0000	0.0015	0.0000	0.0000	0.0020	0.0039	0.0021	0.0000	0.0014	0.0000	0.0015	0.0000	0.0014	0.0011	0.0000	0.0430	0.0000	0.0000	0.0000	0.0017	0.0032	0.0000
OTU_849	D_Fungi	0.0014	0.0000	0.0000	0.0000	0.0000	0.0000	0.0000	0.0000	0.0000	0.0000	0.0000	0.0000	0.0000	0.0000	0.0000	0.0000	0.0000	0.0000	0.0028	0.0108	0.0000	0.0000	0.0000	0.0032	0.0000	0.0000	0.0000	0.0000	0.0000	0.0000	0.0000	0.0000
OTU_850	C_Sordariomycetes	0.0000	0.0017	0.0000	0.0019	0.0000	0.0000	0.0000	0.0000	0.0000	0.0013	0.0000	0.0000	0.0000	0.0157	0.0039	0.0013	0.0000	0.0000	0.0014	0.0031	0.0000	0.0000	0.0000	0.0000	0.0000	0.0000	0.0000	0.0000	0.0000	0.0000	0.0000	0.0000
OTU_851	G_Parasola	0.0000	0.0000	0.0000	0.0000	0.0000	0.0000	0.0000	0.0000	0.0000	0.0000	0.0000	0.0000	0.0000	0.0000	0.0020	0.0000	0.0021	0.0000	0.0028	0.0000	0.0000	0.0000	0.0000	0.0011	0.0067	0.0017	0.0349	0.0157	0.0000	0.0000	0.0000	0.0019
OTU_852	D_Fungi	0.0029	0.0017	0.0052	0.0000	0.0012	0.0000	0.0000	0.0014	0.0000	0.0000	0.0000	0.0015	0.0020	0.0000	0.0000	0.0000	0.0000	0.0000	0.0000	0.0000	0.0044	0.0000	0.0000	0.0000	0.0000	0.0000	0.0011	0.0000	0.0000	0.0000	0.0000	0.0000
OTU_853	F_Pezizaceae	0.0000	0.0000	0.0052	0.0000	0.0000	0.0000	0.0000	0.0000	0.0000	0.0000	0.0000	0.0000	0.0000	0.0000	0.0000	0.0000	0.0000	0.0010	0.0000	0.0000	0.0000	0.0010	0.0000	0.0000	0.0000	0.0000	0.0000	0.0000	0.0000	0.0017	0.0000	0.0000
OTU_854	F_Diversisporaceae	0.0000	0.0000	0.0000	0.0000	0.0012	0.0018	0.0316	0.0000	0.0038	0.0000	0.0000	0.0204	0.0000	0.0087	0.0000	0.0000	0.0000	0.0000	0.0000	0.0000	0.0089	0.0000	0.0000	0.0000	0.0000	0.0000	0.0000	0.0000	0.0025	0.0033	0.0000	0.0000
OTU_855	P_Ascomycota	0.0000	0.0000	0.0021	0.0000	0.0000	0.0000	0.0000	0.0000	0.0000	0.0025	0.0018	0.0000	0.0000	0.0000	0.0000	0.0000	0.0000	0.0000	0.0000	0.0000	0.0000	0.0010	0.0014	0.0000	0.0000	0.0000	0.0000	0.0000	0.0012	0.0000	0.0011	0.0000
OTU_856	D_Fungi	0.0014	0.0017	0.0041	0.0000	0.0012	0.0000	0.0000	0.0000	0.0000	0.0000	0.0000	0.0000	0.0000	0.0000	0.0000	0.0000	0.0041	0.0000	0.0000	0.0015	0.0000	0.0000	0.0000	0.0032	0.0000	0.0000	0.0000	0.0000	0.0000	0.0000	0.0000	0.0000
OTU_857	G_Cephalotrichum	0.0000	0.0000	0.0041	0.0000	0.0000	0.0000	0.0000	0.0000	0.0000	0.0013	0.0000	0.0015	0.0000	0.0000	0.0000	0.0026	0.0000	0.0000	0.0042	0.0015	0.0015	0.0031	0.0027	0.0011	0.0000	0.0017	0.0000	0.0000	0.0000	0.0000	0.0000	0.0000
OTU_858	P_Ascomycota	0.0000	0.0000	0.0031	0.0000	0.0000	0.0000	0.0000	0.0000	0.0000	0.0000	0.0000	0.0000	0.0000	0.0000	0.0000	0.0000	0.0000	0.0000	0.0000	0.0000	0.0000	0.0000	0.0000	0.0000	0.0000	0.0000	0.0000	0.0000	0.0000	0.0000	0.0000	0.0000
OTU_859	G_Myriodontium	0.0000	0.0000	0.0041	0.0000	0.0000	0.0000	0.0014	0.0000	0.0000	0.0000	0.0000	0.0000	0.0000	0.0000	0.0000	0.0000	0.0000	0.0000	0.0000	0.0000	0.0000	0.0000	0.0000	0.0000	0.0000	0.0000	0.0000	0.0000	0.0000	0.0000	0.0000	0.0000
OTU_860	G_Sporobolomyces	0.0000	0.0000	0.0114	0.0000	0.0000	0.0000	0.0000	0.0000	0.0000	0.0000	0.0000	0.0000	0.0000	0.0000	0.0000	0.0000	0.0000	0.0000	0.0000	0.0000	0.0000	0.0000	0.0000	0.0000	0.0000	0.0000	0.0000	0.0000	0.0000	0.0000	0.0000	0.0000
OTU_861	P_Ascomycota	0.0000	0.0000	0.0052	0.0019	0.0000	0.0000	0.0014	0.0000	0.0000	0.0000	0.0000	0.0000	0.0000	0.0000	0.0000	0.0000	0.0000	0.0000	0.0000	0.0000	0.0015	0.0000	0.0014	0.0000	0.0000	0.0000	0.0000	0.0000	0.0000	0.0000	0.0000	0.0019
OTU_862	O_Agaricales	0.0000	0.0000	0.0031	0.0000	0.0000	0.0000	0.0000	0.0000	0.0000	0.0000	0.0000	0.0000	0.0000	0.0000	0.0000	0.0000	0.0000	0.0000	0.0000	0.0000	0.0000	0.0000	0.0000	0.0000	0.0000	0.0033	0.0000	0.0000	0.0000	0.0017	0.0000	0.0000
OTU_863	D_Fungi	0.0158	0.0183	0.0217	0.0019	0.0546	0.0319	0.0129	0.0097	0.0191	0.0139	0.0035	0.0044	0.0374	0.0139	0.0039	0.0334	0.0021	0.0052	0.0014	0.0000	0.0074	0.0042	0.0068	0.0053	0.0067	0.0050	0.0011	0.0000	0.0135	0.0116	0.0063	0.0095
OTU_864	G_Phaeosphaeriopsis	0.0000	0.0000	0.0031	0.0000	0.0000	0.0000	0.0000	0.0000	0.0038	0.0000	0.0000	0.0000	0.0020	0.0000	0.0000	0.0000	0.0000	0.0000	0.0000	0.0000	0.0000	0.0000	0.0000	0.0000	0.0000	0.0000	0.0000	0.0000	0.0000	0.0000	0.0000	0.0000
OTU_865	D_Fungi	0.0014	0.0000	0.0031	0.0000	0.0000	0.0000	0.0000	0.0028	0.0000	0.0000	0.0000	0.0000	0.0000	0.0000	0.0000	0.0000	0.0000	0.0010	0.0000	0.0000	0.0000	0.0000	0.0000	0.0000	0.0000	0.0000	0.0000	0.0000	0.0000	0.0000	0.0000	0.0000
OTU_866	D_Fungi	0.0000	0.0000	0.0031	0.0000	0.0000	0.0000	0.0000	0.0000	0.0000	0.0000	0.0000	0.0000	0.0000	0.0000	0.0000	0.0000	0.0000	0.0261	0.0000	0.0000	0.0000	0.0000	0.0000	0.0000	0.0000	0.0000	0.0000	0.0000	0.0000	0.0000	0.0000	0.0000
OTU_867	D_Fungi	0.0072	0.0017	0.0041	0.0000	0.0012	0.0018	0.0129	0.0014	0.0000	0.0013	0.0000	0.0000	0.0020	0.0035	0.0039	0.0000	0.0000	0.0000	0.0000	0.0000	0.0015	0.0010	0.0014	0.0011	0.0000	0.0017	0.0000	0.0000	0.0025	0.0017	0.0021	0.0019
OTU_868	C_Agaricomycetes	0.0000	0.0000	0.0021	0.0000	0.0000	0.0000	0.0000	0.0000	0.0000	0.0000	0.0000	0.0000	0.0000	0.0000	0.0000	0.0000	0.0000	0.0000	0.0000	0.0000	0.0015	0.0000	0.0000	0.0000	0.0000	0.0149	0.0021	0.0000	0.0000	0.0000	0.0000	0.0000
OTU_869	D_Fungi	0.0000	0.0000	0.0041	0.0000	0.0050	0.0000	0.0000	0.0000	0.0019	0.0038	0.0106	0.0000	0.0020	0.0017	0.0000	0.0000	0.0000	0.0000	0.0000	0.0000	0.0015	0.0000	0.0000	0.0000	0.0000	0.0000	0.0000	0.0000	0.0012	0.0000	0.0011	0.0000
OTU_870	D_Fungi	0.0000	0.0000	0.0031	0.0000	0.0012	0.0000	0.0000	0.0000	0.0000	0.0000	0.0000	0.0000	0.0000	0.0000	0.0000	0.0000	0.0000	0.0000	0.0000	0.0000	0.0000	0.0000	0.0000	0.0000	0.0000	0.0000	0.0000	0.0000	0.0000	0.0000	0.0000	0.0000
OTU_871	G_Ramaria	0.0000	0.0000	0.0021	0.0000	0.0000	0.0000	0.0000	0.0000	0.0000	0.0000	0.0000	0.0015	0.0000	0.0000	0.0000	0.0000	0.0000	0.0000	0.0000	0.0000	0.0000	0.0000	0.0000	0.0000	0.0000	0.0000	0.0000	0.0000	0.0000	0.0000	0.0000	0.0000
OTU_872	D_Fungi	0.0014	0.0017	0.0031	0.0000	0.0012	0.0000	0.0014	0.0000	0.0000	0.0000	0.0035	0.0000	0.0000	0.0000	0.0000	0.0000	0.0021	0.0000	0.0000	0.0000	0.0000	0.0000	0.0014	0.0000	0.0017	0.0000	0.0000	0.0013	0.0000	0.0033	0.0000	0.0000
OTU_873	D_Fungi	0.0000	0.0000	0.0021	0.0000	0.0000	0.0000	0.0000	0.0000	0.0000	0.0000	0.0000	0.0000	0.0000	0.0000	0.0000	0.0000	0.0000	0.0000	0.0028	0.0000	0.0000	0.0000	0.0000	0.0000	0.0000	0.0000	0.0000	0.0000	0.0000	0.0000	0.0000	0.0000
OTU_874	D_Fungi	0.0000	0.0000	0.0052	0.0000	0.0000	0.0000	0.0000	0.0000	0.0000	0.0000	0.0000	0.0000	0.0000	0.0000	0.0000	0.0000	0.0000	0.0000	0.0014	0.0000	0.0000	0.0000	0.0000	0.0000	0.0000	0.0000	0.0000	0.0000	0.0000	0.0000	0.0011	0.0000
OTU_875	P_Ascomycota	0.0000	0.0033	0.0041	0.0000	0.0000	0.0000	0.0000	0.0000	0.0000	0.0000	0.0000	0.0000	0.0000	0.0000	0.0000	0.0000	0.0000	0.0000	0.0000	0.0000	0.0000	0.0000	0.0000	0.0000	0.0000	0.0000	0.0000	0.0000	0.0000	0.0000	0.0000	0.0000
OTU_876	P_Ascomycota	0.0014	0.0000	0.0021	0.0000	0.0025	0.0000	0.0000	0.0014	0.0000	0.0000	0.0000	0.0000	0.0000	0.0000	0.0000	0.0000	0.0000	0.0021	0.0000	0.0000	0.0000	0.0000	0.0000	0.0011	0.0000	0.0000	0.0011	0.0000	0.0012	0.0000	0.0000	0.0038
OTU_877	G_Graphium	0.0000	0.0017	0.0021	0.0019	0.0000	0.0089	0.0000	0.0000	0.0000	0.0025	0.0000	0.0029	0.0000	0.0000	0.0000	0.0000	0.0000	0.0000	0.0000	0.0000	0.0000	0.0000	0.0000	0.0000	0.0000	0.0017	0.0000	0.0000	0.0012	0.0000	0.0000	0.0000
OTU_878	D_Fungi	0.0043	0.0017	0.0062	0.0056	0.0037	0.0018	0.0000	0.0014	0.0000	0.0000	0.0000	0.0000	0.0000	0.0000	0.0000	0.0000	0.0000	0.0000	0.0014	0.0000	0.0015	0.0000	0.0000	0.0011	0.0000	0.0000	0.0000	0.0000	0.0012	0.0000	0.0000	0.0000
OTU_879	G_Rhizophagus	0.0000	0.0000	0.0000	0.0000	0.0000	0.0000	0.0057	0.0000	0.0000	0.0000	0.0000	0.0000	0.0000	0.0000	0.0000	0.0000	0.0000	0.0000	0.0000	0.0000	0.0000	0.0000	0.0000	0.0000	0.0000	0.0000	0.0000	0.0000	0.0000	0.0000	0.0000	0.0000
OTU_880	C_Eurotiomycetes	0.0029	0.0000	0.0010	0.0038	0.0000	0.0000	0.0000	0.0014	0.0000	0.0000	0.0000	0.0000	0.0000	0.0000	0.0020	0.0000	0.0000	0.0000	0.0000	0.0000	0.0000	0.0000	0.0000	0.0000	0.0000	0.0000	0.0000	0.0013	0.0000	0.0000	0.0000	0.0000
OTU_881	O_Helotiales	0.0014	0.0000	0.0000	0.0056	0.0012	0.0000	0.0000	0.0000	0.0000	0.0000	0.0000	0.0000	0.0000	0.0000	0.0000	0.0000	0.0000	0.0000	0.0000	0.0000	0.0000	0.0000	0.0000	0.0000	0.0000	0.0000	0.0000	0.0000	0.0000	0.0000	0.0000	0.0000
OTU_882	G_Mortierella	0.0086	0.0033	0.0444	0.0094	0.0012	0.0124	0.0000	0.0000	0.0000	0.0013	0.0000	0.0000	0.0000	0.0000	0.0000	0.0000	0.0000	0.0010	0.0000	0.0000	0.0015	0.0010	0.0000	0.0000	0.0033	0.0017	0.0000	0.0052	0.0062	0.0000	0.0000	0.0000
OTU_883	F_Bionectriaceae	0.0244	0.0299	0.0424	0.0751	0.0037	0.0089	0.0129	0.0042	0.0076	0.0038	0.0018	0.0029	0.0079	0.0017	0.0020	0.0026	0.0331	0.0042	0.0307	0.0077	0.0059	0.0031	0.0068	0.0043	0.0050	0.0033	0.0085	0.0340	0.0000	0.0000	0.0000	0.0152
OTU_884	F_Psathyrellaceae	0.0000	0.1297	0.0010	0.0038	0.0000	0.0000	0.0000	0.0000	0.0000	0.0000	0.0000	0.0000	0.0020	0.0017	0.0000	0.0000	0.0000	0.0000	0.0042	0.0000	0.0000	0.0000	0.0000	0.0000	0.0000	0.0000	0.0444	0.0013	0.0000	0.0000	0.0000	0.0000
OTU_885	C_Sordariomycetes	0.0043	0.0000	0.0000	0.0338	0.0000	0.0000	0.0000	0.0000	0.0000	0.0013	0.0000	0.0000	0.0000	0.0000	0.0000	0.0000	0.0000	0.0000	0.0000	0.0000	0.0000	0.0000	0.0000	0.0000	0.0000	0.0000	0.0000	0.0000	0.0000	0.0000	0.0000	0.0000
OTU_886	P_Ascomycota	0.0000	0.0033	0.0000	0.0000	0.0000	0.0000	0.0000	0.0000	0.0000	0.0000	0.0000	0.0000	0.0000	0.0000	0.0000	0.0000	0.0000	0.0000	0.0000	0.0000	0.0000	0.0000	0.0000	0.0000	0.0000	0.0000	0.0000	0.0000	0.0000	0.0017	0.0000	0.0000
OTU_887	D_Fungi	0.0000	0.0017	0.0010	0.0038	0.0025	0.0035	0.0000	0.0028	0.0000	0.0000	0.0000	0.0000	0.0000	0.0000	0.0000	0.0000	0.0000	0.0000	0.0000	0.0000	0.0000	0.0000	0.0014	0.0000	0.0000	0.0000	0.0011	0.0013	0.0025	0.0050	0.0000	0.0000
OTU_888	D_Fungi	0.0000	0.0033	0.0031	0.0000	0.0000	0.0000	0.0014	0.0014	0.0019	0.0000	0.0018	0.0000	0.0000	0.0000	0.0020	0.0000	0.0000	0.0000	0.0000	0.0000	0.0000	0.0000	0.0000	0.0000	0.0000	0.0000	0.0000	0.0000	0.0000	0.0000	0.0000	0.0000
OTU_889	G_Melanophyllum	0.0000	0.0050	0.0010	0.0000	0.0000	0.1775	0.0000	0.0000	0.0000	0.0000	0.0000	0.0073	0.0020	0.0000	0.0000	0.0013	0.0000	0.0000	0.0000	0.0000	0.0000	0.0000	0.0000	0.0000	0.0017	0.0000	0.0000	0.0000	0.0000	0.0000	0.0000	0.0000
OTU_890	C_Agaricomycetes	0.0000	0.0033	0.0021	0.0000	0.0000	0.0000	0.0000	0.0000	0.0000	0.0000	0.0000	0.0000	0.0000	0.0000	0.0000	0.0000	0.0000	0.0000	0.0000	0.0000	0.0000	0.0000	0.0014	0.0000	0.0000	0.0000	0.0000	0.0000	0.0000	0.0000	0.0000	0.0000
OTU_891	F_Diversisporaceae	0.0144	0.0200	0.0010	0.0000	0.0000	0.0000	0.0000	0.0000	0.0000	0.0000	0.0018	0.0000	0.0000	0.0000	0.0000	0.0000	0.0000	0.0000	0.0000	0.0000	0.0000	0.0000	0.0000	0.0000	0.0000	0.0000	0.0000	0.0000	0.0000	0.0000	0.0000	0.0000
OTU_892	D_Fungi	0.0000	0.0033	0.0000	0.0000	0.0000	0.0000	0.0000	0.0000	0.0000	0.0000	0.0000	0.0000	0.0000	0.0000	0.0000	0.0000	0.0000	0.0000	0.0000	0.0000	0.0000	0.0000	0.0000	0.0000	0.0000	0.0000	0.0011	0.0000	0.0000	0.0000	0.0021	0.0000
OTU_893	G_Coprinopsis	0.0000	0.0100	0.0000	0.0000	0.0000	0.0000	0.0000	0.0000	0.0000	0.0000	0.0000	0.0000	0.0000	0.0000	0.0000	0.0000	0.0000	0.0000	0.0000	0.0000	0.0000	0.0000	0.0000	0.0000	0.0000	0.0000	0.0000	0.0000	0.0000	0.0000	0.0000	0.0000
OTU_894	G_Cladosporium	0.0000	0.0033	0.0041	0.0000	0.0012	0.0000	0.0000	0.0000	0.0038	0.0013	0.0053	0.0000	0.0039	0.0000	0.0000	0.0064	0.0000	0.0000	0.0000	0.0000	0.0000	0.0000	0.0014	0.0000	0.0000	0.0000	0.0021	0.0000	0.0000	0.0000	0.0011	0.0000
OTU_895	D_Fungi	0.0000	0.0000	0.0000	0.0000	0.0000	0.0000	0.0000	0.0000	0.0076	0.0000	0.0000	0.0000	0.0000	0.0000	0.0000	0.0000	0.0000	0.0000	0.0000	0.0000	0.0000	0.0000	0.0000	0.0000	0.0000	0.0000	0.0000	0.0013	0.0000	0.0000	0.0011	0.0000
OTU_896	D_Fungi	0.0000	0.0000	0.0000	0.0000	0.0000	0.0000	0.0000	0.0000	0.0057	0.0013	0.0000	0.0000	0.0020	0.0000	0.0000	0.0000	0.0000	0.0000	0.0000	0.0000	0.0000	0.0000	0.0000	0.0000	0.0000	0.0000	0.0000	0.0000	0.0012	0.0000	0.0000	0.0000
OTU_897	P_Ascomycota	0.0000	0.0000	0.0000	0.0000	0.0000	0.0000	0.0000	0.0000	0.0057	0.0000	0.0000	0.0000	0.0000	0.0000	0.0000	0.0000	0.0000	0.0000	0.0000	0.0000	0.0000	0.0000	0.0000	0.0000	0.0000	0.0000	0.0000	0.0000	0.0000	0.0000	0.0000	0.0000
OTU_898	G_Cephaliophora	0.0000	0.0000	0.0000	0.0000	0.0000	0.0000	0.0000	0.0000	0.0057	0.0000	0.0000	0.0000	0.0000	0.0000	0.0000	0.0000	0.0021	0.0000	0.0000	0.0015	0.0000	0.0000	0.0000	0.0000	0.0000	0.0000	0.0000	0.0000	0.0000	0.0000	0.0000	0.0000
OTU_899	C_Agaricomycetes	0.0000	0.0000	0.0000	0.0000	0.0000	0.0000	0.0000	0.0000	0.0038	0.0000	0.0000	0.0000	0.0000	0.0000	0.0000	0.0000	0.0000	0.0000	0.0000	0.0000	0.0000	0.0000	0.0000	0.0000	0.0000	0.0000	0.0000	0.0000	0.0000	0.0000	0.0000	0.0000
OTU_900	O_Pleosporales	0.0000	0.0000	0.0000	0.0000	0.0000	0.0000	0.0000	0.0000	0.0038	0.0000	0.0000	0.0000	0.0000	0.0000	0.0000	0.0000	0.0000	0.0000	0.0000	0.0000	0.0000	0.0000	0.0000	0.0000	0.0000	0.0000	0.0000	0.0000	0.0000	0.0000	0.0000	0.0000
OTU_901	P_Ascomycota	0.0000	0.0000	0.0000	0.0000	0.0000	0.0000	0.0000	0.0000	0.0076	0.0000	0.0000	0.0000	0.0000	0.0000	0.0000	0.0000	0.0000	0.0000	0.0000	0.0000	0.0000	0.0000	0.0000	0.0000	0.0000	0.0000	0.0000	0.0000	0.0000	0.0000	0.0000	0.0000
OTU_902	G_Agaricus	0.0000	0.0017	0.0000	0.0019	0.0012	0.0000	0.0000	0.0000	0.0057	0.0000	0.0018	0.0000	0.0000	0.0000	0.0000	0.0039	0.0000	0.0000	0.0000	0.0015	0.0000	0.0000	0.0000	0.0000	0.0000	0.0000	0.0000	0.0013	0.0000	0.0000	0.0000	0.0000
OTU_903	G_Diversispora	0.0000	0.0017	0.0000	0.0000	0.0050	0.0018	0.0057	0.0000	0.0038	0.0000	0.0000	0.0029	0.0000	0.0000	0.0020	0.0000	0.0000	0.0000	0.0000	0.0000	0.0000	0.0000	0.0000	0.0000	0.0000	0.0000	0.0000	0.0000	0.0000	0.0000	0.0042	0.0000
OTU_904	G_Glomus	0.0000	0.0017	0.0000	0.0000	0.0012	0.0089	0.0029	0.0195	0.0000	0.0000	0.0000	0.0000	0.0039	0.0070	0.0000	0.0013	0.0000	0.0000	0.0028	0.0000	0.0000	0.0000	0.0041	0.0011	0.0000	0.0017	0.0000	0.0000	0.0000	0.0000	0.0000	0.0019
OTU_905	C_Sordariomycetes	0.0000	0.0017	0.0010	0.0000	0.0000	0.0000	0.0014	0.0014	0.0057	0.0000	0.0000	0.0000	0.0000	0.0000	0.0000	0.0000	0.0000	0.0000	0.0000	0.0000	0.0000	0.0010	0.0000	0.0011	0.0000	0.0000	0.0021	0.0013	0.0000	0.0017	0.0000	0.0000
OTU_906	G_Lycoperdon	0.0000	0.0017	0.0010	0.0000	0.0050	0.0000	0.0057	0.0014	0.0057	0.0013	0.0000	0.0000	0.0020	0.0017	0.0000	0.0013	0.0083	0.0000	0.0014	0.0015	0.0015	0.0010	0.0000	0.0011	0.0000	0.0017	0.0000	0.0052	0.0025	0.0000	0.0032	0.0000
OTU_907	O_Thelephorales	0.0000	0.0000	0.0000	0.0000	0.0000	0.0035	0.0000	0.0000	0.0000	0.0680	0.0000	0.0000	0.0000	0.0000	0.0000	0.0000	0.0000	0.0000	0.0000	0.0000	0.0000	0.0073	0.0000	0.0000	0.0000	0.0000	0.1396	0.0000	0.0000	0.0000	0.0000	0.0000
OTU_908	P_Ascomycota	0.0014	0.0000	0.0000	0.0000	0.0000	0.0000	0.0000	0.0000	0.0057	0.0000	0.0000	0.0000	0.0000	0.0000	0.0000	0.0000	0.0000	0.0000	0.0000	0.0000	0.0000	0.0000	0.0000	0.0000	0.0000	0.0000	0.0000	0.0000	0.0012	0.0000	0.0000	0.0000
OTU_909	G_Diversispora	0.0000	0.0000	0.0000	0.0000	0.0012	0.0000	0.0000	0.0014	0.0057	0.0000	0.0000	0.0000	0.0020	0.0017	0.0000	0.0000	0.0021	0.0000	0.0000	0.0000	0.0000	0.0000	0.0000	0.0000	0.0000	0.0000	0.0000	0.0000	0.0000	0.0000	0.0011	0.0000
OTU_910	G_Conocybe	0.0000	0.0000	0.0000	0.0000	0.0000	0.0000	0.0000	0.0000	0.0115	0.0202	0.0018	0.0044	0.0020	0.0070	0.0000	0.0000	0.0000	0.0000	0.0000	0.0000	0.0000	0.0000	0.0000	0.0000	0.0000	0.0017	0.0000	0.0000	0.0000	0.0000	0.0000	0.0000
OTU_911	D_Fungi	0.0000	0.0000	0.0000	0.0000	0.0012	0.0000	0.0000	0.0000	0.0134	0.0000	0.0000	0.0000	0.0000	0.0000	0.0000	0.0000	0.0000	0.0000	0.0000	0.0000	0.0000	0.0000	0.0000	0.0000	0.0017	0.0000	0.0000	0.0000	0.0000	0.0000	0.0000	0.0227
OTU_912	D_Fungi	0.0029	0.0000	0.0031	0.0000	0.0012	0.0035	0.0000	0.0000	0.0000	0.0000	0.0000	0.0000	0.0000	0.0000	0.0000	0.0000	0.0021	0.0000	0.0000	0.0000	0.0015	0.0000	0.0000	0.0000	0.0017	0.0017	0.0000	0.0013	0.0000	0.0000	0.0011	0.0000
OTU_913	P_Ascomycota	0.0000	0.0000	0.0000	0.0000	0.0012	0.0000	0.0000	0.0334	0.0000	0.0000	0.0000	0.0000	0.0000	0.0000	0.0000	0.0000	0.0000	0.0000	0.0000	0.0000	0.0000	0.0000	0.0000	0.0000	0.0000	0.0000	0.0000	0.0000	0.0000	0.0000	0.0000	0.0000
OTU_914	D_Fungi	0.0043	0.0000	0.0000	0.0000	0.0012	0.0035	0.0000	0.0000	0.0038	0.0050	0.0124	0.0058	0.0000	0.0000	0.0000	0.0026	0.0021	0.0021	0.0028	0.0015	0.0000	0.0021	0.0041	0.0011	0.0050	0.0017	0.0000	0.0026	0.0000	0.0017	0.0000	0.0000
OTU_915	C_Agaricomycetes	0.0000	0.0000	0.0000	0.0000	0.0186	0.0071	0.0100	0.0014	0.0000	0.0000	0.0035	0.0000	0.0000	0.0000	0.0000	0.0000	0.0000	0.0021	0.0000	0.0000	0.0015	0.0021	0.0014	0.0000	0.0000	0.0000	0.0000	0.0013	0.0000	0.0000	0.0000	0.0000
OTU_916	G_Bullera	0.0014	0.0000	0.0052	0.0000	0.0012	0.0018	0.0057	0.0014	0.0019	0.0000	0.0018	0.0015	0.0020	0.0017	0.0000	0.0000	0.0062	0.0000	0.0000	0.0015	0.0059	0.0010	0.0027	0.0043	0.0000	0.0000	0.0000	0.0000	0.0037	0.0017	0.0000	0.0000
OTU_917	D_Fungi	0.0043	0.0000	0.0000	0.0000	0.0000	0.0000	0.0000	0.0000	0.0000	0.0000	0.0000	0.0000	0.0000	0.0000	0.0000	0.0000	0.0000	0.0000	0.0000	0.0000	0.0000	0.0000	0.0000	0.0000	0.0000	0.0000	0.0000	0.0000	0.0000	0.0000	0.0000	0.0000
OTU_918	G_Zalerion	0.0000	0.0000	0.0000	0.0000	0.0000	0.0000	0.0000	0.0097	0.0000	0.0000	0.0000	0.0000	0.0000	0.0000	0.0000	0.0000	0.0000	0.0000	0.0000	0.0000	0.0000	0.0000	0.0000	0.0000	0.0000	0.0000	0.0000	0.0000	0.0000	0.0000	0.0000	0.0000
OTU_919	F_Orbiliaceae	0.0000	0.0000	0.0000	0.0000	0.0000	0.0000	0.0000	0.0097	0.0000	0.0000	0.0000	0.0000	0.0000	0.0000	0.0000	0.0013	0.0000	0.0000	0.0000	0.0000	0.0000	0.0000	0.0000	0.0000	0.0000	0.0000	0.0000	0.0000	0.0000	0.0000	0.0000	0.0000
OTU_920	P_Ascomycota	0.0000	0.0000	0.0134	0.0000	0.0000	0.0000	0.0014	0.0000	0.0000	0.0025	0.0000	0.0000	0.0000	0.0017	0.0000	0.0000	0.0000	0.0000	0.0000	0.0000	0.0000	0.0000	0.0000	0.0000	0.0000	0.0000	0.0000	0.0000	0.0000	0.0000	0.0000	0.0000
OTU_921	C_Dothideomycetes	0.0000	0.0000	0.0000	0.0000	0.0000	0.0000	0.0029	0.0000	0.0000	0.0000	0.0000	0.0000	0.0000	0.0000	0.0000	0.0000	0.0000	0.0000	0.0000	0.0000	0.0000	0.0000	0.0000	0.0000	0.0000	0.0000	0.0000	0.0000	0.0000	0.0000	0.0000	0.0000
OTU_922	G_Claroideoglomus	0.0000	0.0000	0.0000	0.0000	0.0000	0.0018	0.0029	0.0000	0.0000	0.0000	0.0000	0.0000	0.0000	0.0000	0.0000	0.0000	0.0000	0.0000	0.0000	0.0000	0.0000	0.0000	0.0000	0.0000	0.0000	0.0000	0.0000	0.0000	0.0000	0.0000	0.0000	0.0000
OTU_923	D_Fungi	0.0000	0.0000	0.0000	0.0000	0.0000	0.0000	0.0029	0.0000	0.0000	0.0000	0.0000	0.0000	0.0000	0.0000	0.0000	0.0000	0.0000	0.0000	0.0000	0.0000	0.0000	0.0000	0.0027	0.0000	0.0000	0.0000	0.0000	0.0000	0.0025	0.0017	0.0000	0.0038
OTU_924	P_Ascomycota	0.0029	0.0000	0.0021	0.0019	0.0000	0.0018	0.0014	0.0000	0.0000	0.0000	0.0000	0.0015	0.0000	0.0035	0.0020	0.0000	0.0000	0.0000	0.0000	0.0000	0.0015	0.0010	0.0014	0.0000	0.0017	0.0017	0.0000	0.0013	0.0025	0.0033	0.0000	0.0019
OTU_925	D_Fungi	0.0000	0.0033	0.0000	0.0000	0.0000	0.0000	0.0029	0.0000	0.0000	0.0063	0.0000	0.0000	0.0020	0.0035	0.0000	0.0000	0.0000	0.0000	0.0000	0.0000	0.0000	0.0000	0.0000	0.0021	0.0000	0.0000	0.0000	0.0000	0.0012	0.0000	0.0021	0.0019
OTU_926	G_Cylindrocarpon	0.0000	0.0000	0.0000	0.0000	0.0000	0.0000	0.0000	0.0000	0.0000	0.0000	0.0000	0.0000	0.0000	0.0035	0.0000	0.0000	0.0000	0.0000	0.0000	0.0000	0.0000	0.0000	0.0000	0.0000	0.0000	0.0000	0.0000	0.0000	0.0000	0.0000	0.0000	0.0000
OTU_927	D_Fungi	0.0014	0.0000	0.0052	0.0019	0.0075	0.0053	0.0014	0.0014	0.0096	0.0126	0.0035	0.0000	0.0098	0.0105	0.0039	0.0013	0.0000	0.0000	0.0000	0.0000	0.0000	0.0010	0.0000	0.0000	0.0000	0.0000	0.0011	0.0000	0.0000	0.0000	0.0011	0.0000
OTU_928	G_Leptosphaeria	0.0000	0.0000	0.0000	0.0000	0.0000	0.0000	0.0000	0.0000	0.0000	0.0000	0.0018	0.0000	0.0020	0.0035	0.0000	0.0000	0.0000	0.0000	0.0000	0.0000	0.0000	0.0000	0.0000	0.0000	0.0000	0.0000	0.0000	0.0000	0.0000	0.0000	0.0000	0.0000
OTU_929	G_Preussia	0.0000	0.0000	0.0000	0.0000	0.0000	0.0000	0.0000	0.0000	0.0000	0.0000	0.0000	0.0000	0.0000	0.0052	0.0000	0.0000	0.0000	0.0000	0.0000	0.0000	0.0015	0.0000	0.0000	0.0000	0.0000	0.0000	0.0000	0.0000	0.0012	0.0000	0.0000	0.0000
OTU_930	G_Kernia	0.0000	0.0000	0.0010	0.0000	0.0000	0.0018	0.0000	0.0014	0.0000	0.0000	0.0000	0.0000	0.0000	0.0052	0.0000	0.0013	0.0000	0.0000	0.0000	0.0000	0.0000	0.0000	0.0000	0.0000	0.0000	0.0017	0.0000	0.0000	0.0000	0.0000	0.0000	0.0000
OTU_931	D_Fungi	0.0014	0.0017	0.0010	0.0019	0.0012	0.0018	0.0014	0.0014	0.0000	0.0013	0.0000	0.0000	0.0000	0.0035	0.0000	0.0000	0.0000	0.0000	0.0000	0.0000	0.0030	0.0000	0.0000	0.0011	0.0000	0.0000	0.0000	0.0000	0.0000	0.0000	0.0000	0.0000
OTU_932	D_Fungi	0.0000	0.0017	0.0000	0.0000	0.0000	0.0000	0.0014	0.0000	0.0000	0.0025	0.0000	0.0000	0.0000	0.0070	0.0000	0.0000	0.0000	0.0000	0.0000	0.0000	0.0000	0.0000	0.0000	0.0000	0.0000	0.0000	0.0000	0.0013	0.0000	0.0000	0.0000	0.0000
OTU_933	G_Conocybe	0.0000	0.0000	0.0000	0.0000	0.0000	0.0000	0.0000	0.0042	0.0000	0.0025	0.0018	0.0015	0.0334	0.0105	0.0000	0.0013	0.0000	0.0000	0.0000	0.0046	0.0015	0.0000	0.0000	0.0000	0.0000	0.0000	0.0000	0.0000	0.0012	0.0000	0.0000	0.0000
OTU_934	O_Pleosporales	0.0000	0.0000	0.0000	0.0000	0.0000	0.0000	0.0000	0.0000	0.0000	0.0000	0.0000	0.0000	0.0000	0.0052	0.0000	0.0000	0.0000	0.0000	0.0000	0.0000	0.0000	0.0000	0.0000	0.0000	0.0000	0.0000	0.0000	0.0000	0.0000	0.0000	0.0000	0.0000
OTU_935	G_Glomus	0.0000	0.0000	0.0000	0.0000	0.0012	0.0000	0.0000	0.0000	0.0057	0.0025	0.0000	0.0044	0.0020	0.0087	0.0020	0.0013	0.0000	0.0000	0.0000	0.0000	0.0000	0.0000	0.0000	0.0000	0.0033	0.0000	0.0000	0.0000	0.0000	0.0000	0.0000	0.0019
OTU_936	O_Pleosporales	0.0000	0.0000	0.0000	0.0000	0.0000	0.0053	0.0000	0.0000	0.0000	0.0000	0.0000	0.0000	0.0000	0.0000	0.0000	0.0000	0.0000	0.0000	0.0000	0.0000	0.0000	0.0000	0.0000	0.0000	0.0000	0.0000	0.0000	0.0000	0.0000	0.0000	0.0000	0.0000
OTU_937	G_Diversispora	0.0000	0.0000	0.0000	0.0000	0.0012	0.0000	0.0014	0.0014	0.0019	0.0013	0.0000	0.0029	0.0098	0.0052	0.0020	0.0013	0.0000	0.0010	0.0000	0.0000	0.0015	0.0010	0.0000	0.0000	0.0000	0.0017	0.0011	0.0000	0.0000	0.0033	0.0011	0.0019
OTU_938	D_Fungi	0.0000	0.0000	0.0000	0.0000	0.0000	0.0000	0.0000	0.0000	0.0000	0.0000	0.0000	0.0000	0.0000	0.0035	0.0000	0.0000	0.0000	0.0000	0.0000	0.0000	0.0000	0.0000	0.0000	0.0000	0.0000	0.0000	0.0000	0.0000	0.0000	0.0000	0.0000	0.0000
OTU_939	F_Pezizaceae	0.0000	0.0000	0.0000	0.0000	0.0000	0.0000	0.0000	0.0000	0.0000	0.0000	0.0000	0.0000	0.0000	0.0035	0.0000	0.0000	0.0000	0.0000	0.0000	0.0000	0.0000	0.0000	0.0000	0.0000	0.0000	0.0000	0.0000	0.0000	0.0000	0.0000	0.0000	0.0000
OTU_940	G_Ophioceras	0.0000	0.0000	0.0000	0.0000	0.0000	0.0000	0.0000	0.0000	0.0000	0.0000	0.0000	0.0015	0.0000	0.0035	0.0000	0.0000	0.0000	0.0000	0.0000	0.0000	0.0000	0.0000	0.0000	0.0000	0.0000	0.0000	0.0000	0.0000	0.0000	0.0000	0.0000	0.0000
OTU_941	F_Nectriaceae	0.0000	0.0000	0.0000	0.0000	0.0000	0.0000	0.0000	0.0000	0.0000	0.0000	0.0000	0.0000	0.0000	0.0592	0.0000	0.0000	0.0000	0.0000	0.0000	0.0000	0.0000	0.0000	0.0000	0.0000	0.0000	0.0000	0.0000	0.0000	0.0000	0.0000	0.0000	0.0000
OTU_942	G_Gliomastix	0.0000	0.0000	0.0000	0.0000	0.0000	0.0000	0.0000	0.0000	0.0000	0.0000	0.0000	0.0000	0.0000	0.1446	0.0000	0.0000	0.0000	0.0000	0.0000	0.0000	0.0000	0.0000	0.0000	0.0000	0.0000	0.0000	0.0000	0.0000	0.0000	0.0000	0.0000	0.0000
OTU_943	F_Cuniculitremaceae	0.0000	0.0000	0.0000	0.0000	0.0000	0.0018	0.0000	0.0000	0.0000	0.0000	0.0000	0.0000	0.0000	0.0801	0.0000	0.0000	0.0000	0.0000	0.0000	0.0000	0.0000	0.0000	0.0000	0.0000	0.0000	0.0000	0.0000	0.0000	0.0000	0.0000	0.0011	0.0000
OTU_944	D_Fungi	0.0000	0.0000	0.0000	0.0000	0.0062	0.0000	0.0014	0.0000	0.0000	0.0000	0.0000	0.0000	0.0000	0.0000	0.0000	0.0000	0.0000	0.0000	0.0000	0.0000	0.0000	0.0000	0.0000	0.0000	0.0000	0.0000	0.0000	0.0000	0.0000	0.0000	0.0000	0.0000
OTU_945	G_Dioszegia	0.0014	0.0000	0.0000	0.0000	0.0000	0.0000	0.0000	0.0000	0.0000	0.0013	0.0000	0.0000	0.0000	0.0470	0.0000	0.0000	0.0000	0.0000	0.0000	0.0000	0.0000	0.0000	0.0000	0.0000	0.0000	0.0000	0.0000	0.0000	0.0000	0.0000	0.0000	0.0000
OTU_946	G_Stagonospora	0.0000	0.0000	0.0000	0.0000	0.0000	0.0000	0.0000	0.0000	0.0038	0.0063	0.0000	0.0015	0.0000	0.0035	0.0020	0.0013	0.0000	0.0000	0.0000	0.0000	0.0000	0.0000	0.0000	0.0000	0.0000	0.0000	0.0000	0.0000	0.0000	0.0000	0.0000	0.0000
OTU_947	C_Dothideomycetes	0.0000	0.0000	0.0000	0.0000	0.0000	0.0000	0.0000	0.0000	0.0019	0.0000	0.0000	0.0000	0.0000	0.0035	0.0020	0.0039	0.0000	0.0000	0.0000	0.0000	0.0000	0.0000	0.0000	0.0000	0.0000	0.0000	0.0011	0.0000	0.0000	0.0000	0.0000	0.0000
OTU_948	P_Ascomycota	0.0014	0.0000	0.0000	0.0000	0.0000	0.0053	0.0000	0.0000	0.0000	0.0000	0.0000	0.0015	0.0000	0.0000	0.0000	0.0000	0.0000	0.0000	0.0000	0.0015	0.0000	0.0000	0.0000	0.0000	0.0017	0.0000	0.0000	0.0000	0.0000	0.0000	0.0000	0.0000
OTU_949	G_Glomus	0.0000	0.0000	0.0000	0.0000	0.0012	0.0000	0.0000	0.0000	0.0038	0.0076	0.0035	0.0029	0.0020	0.0035	0.0059	0.0051	0.0000	0.0000	0.0000	0.0000	0.0000	0.0000	0.0000	0.0000	0.0000	0.0000	0.0000	0.0000	0.0000	0.0000	0.0000	0.0000
OTU_950	G_Peziza	0.0014	0.0000	0.0000	0.0000	0.0000	0.0000	0.0000	0.0028	0.0000	0.0000	0.0000	0.0000	0.0000	0.0575	0.0000	0.0000	0.0000	0.0000	0.0000	0.0000	0.0000	0.0010	0.0000	0.0011	0.0000	0.0000	0.0000	0.0000	0.0000	0.0000	0.0000	0.0000
OTU_951	G_Periconia	0.0000	0.0000	0.0000	0.0000	0.0000	0.0000	0.0000	0.0000	0.0000	0.0000	0.0000	0.0000	0.0000	0.0505	0.0000	0.0000	0.0000	0.0000	0.0000	0.0000	0.0000	0.0000	0.0000	0.0000	0.0000	0.0000	0.0000	0.0000	0.0000	0.0000	0.0000	0.0000
OTU_952	D_Fungi	0.0000	0.0000	0.0000	0.0000	0.0000	0.0000	0.0000	0.0000	0.0000	0.0000	0.0035	0.0000	0.0000	0.0035	0.0000	0.0000	0.0000	0.0000	0.0000	0.0000	0.0000	0.0000	0.0000	0.0000	0.0000	0.0000	0.0000	0.0000	0.0000	0.0017	0.0011	0.0000
OTU_953	D_Fungi	0.0000	0.0000	0.0000	0.0000	0.0062	0.0000	0.0000	0.0000	0.0000	0.0000	0.0000	0.0000	0.0000	0.0000	0.0000	0.0000	0.0000	0.0000	0.0000	0.0000	0.0000	0.0000	0.0000	0.0000	0.0000	0.0000	0.0000	0.0000	0.0000	0.0000	0.0000	0.0000
OTU_954	G_Glomus	0.0000	0.0000	0.0000	0.0000	0.0161	0.0018	0.0000	0.0000	0.0000	0.0000	0.0000	0.0000	0.0000	0.0017	0.0059	0.0141	0.0000	0.0000	0.0000	0.0000	0.0000	0.0010	0.0000	0.0000	0.0000	0.0000	0.0000	0.0000	0.0000	0.0000	0.0011	0.0000
OTU_955	O_Pleosporales	0.0014	0.0000	0.0010	0.0000	0.0335	0.0000	0.0014	0.0000	0.0000	0.0000	0.0000	0.0000	0.0000	0.0000	0.0000	0.0000	0.0000	0.0000	0.0000	0.0000	0.0000	0.0000	0.0000	0.0000	0.0000	0.0000	0.0000	0.0000	0.0000	0.0000	0.0000	0.0000
OTU_956	G_Glomus	0.0000	0.0000	0.0021	0.0000	0.0050	0.0018	0.0230	0.0014	0.0000	0.0000	0.0053	0.0000	0.0020	0.0157	0.0039	0.0154	0.0000	0.0000	0.0000	0.0000	0.0000	0.0094	0.0055	0.0000	0.0000	0.0000	0.0000	0.0000	0.0000	0.0000	0.0000	0.0000
OTU_957	D_Fungi	0.0000	0.0000	0.0000	0.0000	0.0075	0.0053	0.0100	0.0084	0.0019	0.0139	0.0071	0.0000	0.0020	0.0017	0.0020	0.0090	0.0000	0.0000	0.0000	0.0000	0.0030	0.0021	0.0027	0.0011	0.0033	0.0000	0.0000	0.0013	0.0049	0.0083	0.0084	0.0114
OTU_958	G_Septoglomus	0.0029	0.0017	0.0021	0.0019	0.0124	0.0000	0.0029	0.0000	0.0000	0.0038	0.0053	0.0000	0.0000	0.0000	0.0000	0.0039	0.0000	0.0000	0.0000	0.0000	0.0000	0.0000	0.0027	0.0000	0.0000	0.0017	0.0000	0.0013	0.0000	0.0017	0.0000	0.0000
OTU_959	F_Ceratobasidiaceae	0.0014	0.0000	0.0000	0.0000	0.0112	0.0000	0.0000	0.0000	0.0000	0.0000	0.0000	0.0000	0.0020	0.0017	0.0000	0.0013	0.0000	0.0000	0.0000	0.0000	0.0000	0.0021	0.0000	0.0021	0.0000	0.0000	0.0000	0.0000	0.0000	0.0182	0.0000	0.0000
OTU_960	O_Pezizales	0.0000	0.0000	0.0000	0.0000	0.0000	0.0035	0.0000	0.0000	0.0000	0.0000	0.0000	0.0000	0.0000	0.0000	0.0000	0.0000	0.0000	0.0000	0.0000	0.0000	0.0000	0.0000	0.0000	0.0000	0.0000	0.0000	0.0000	0.0000	0.0000	0.0000	0.0000	0.0000
OTU_961	D_Fungi	0.0000	0.0000	0.0000	0.0000	0.0000	0.0000	0.0000	0.0000	0.0038	0.0000	0.0035	0.0000	0.0020	0.0087	0.0039	0.0000	0.0000	0.0000	0.0000	0.0000	0.0000	0.0000	0.0000	0.0000	0.0000	0.0000	0.0000	0.0000	0.0000	0.0000	0.0000	0.0019
OTU_962	C_Sordariomycetes	0.0000	0.0000	0.0000	0.0000	0.0000	0.0000	0.0000	0.0000	0.0000	0.0000	0.0000	0.0000	0.0000	0.0087	0.0000	0.0000	0.0000	0.0000	0.0000	0.0000	0.0000	0.0000	0.0000	0.0000	0.0000	0.0000	0.0000	0.0000	0.0000	0.0000	0.0000	0.0000
OTU_963	P_Ascomycota	0.0000	0.0000	0.0000	0.0000	0.0000	0.0000	0.0000	0.0000	0.0000	0.0000	0.0000	0.0000	0.0000	0.0087	0.0000	0.0000	0.0000	0.0000	0.0000	0.0000	0.0000	0.0000	0.0000	0.0000	0.0000	0.0000	0.0000	0.0000	0.0000	0.0000	0.0000	0.0000
OTU_964	D_Fungi	0.0014	0.0000	0.0000	0.0000	0.0000	0.0000	0.0000	0.0000	0.0019	0.0000	0.0000	0.0029	0.0374	0.0157	0.0020	0.0026	0.0000	0.0000	0.0000	0.0000	0.0000	0.0000	0.0000	0.0000	0.0000	0.0000	0.0000	0.0000	0.0012	0.0000	0.0011	0.0000
OTU_965	D_Fungi	0.0000	0.0000	0.0000	0.0000	0.0000	0.0035	0.0000	0.0000	0.0000	0.0000	0.0000	0.0000	0.0000	0.0000	0.0000	0.0000	0.0000	0.0000	0.0000	0.0000	0.0000	0.0000	0.0000	0.0000	0.0000	0.0000	0.0000	0.0000	0.0000	0.0000	0.0000	0.0000
OTU_966	F_Spizellomycetaceae	0.0000	0.0000	0.0000	0.0000	0.0000	0.0053	0.0000	0.0000	0.0000	0.0000	0.0000	0.0000	0.0000	0.0000	0.0000	0.0000	0.0000	0.0000	0.0000	0.0000	0.0000	0.0000	0.0000	0.0000	0.0000	0.0000	0.0000	0.0000	0.0000	0.0000	0.0000	0.0000
OTU_967	P_Ascomycota	0.0000	0.0000	0.0000	0.0000	0.0186	0.0000	0.0000	0.0000	0.0000	0.0000	0.0000	0.0000	0.0000	0.0000	0.0000	0.0000	0.0000	0.0000	0.0000	0.0000	0.0000	0.0000	0.0000	0.0000	0.0000	0.0000	0.0000	0.0000	0.0000	0.0000	0.0000	0.0000
OTU_968	G_Claroideoglomus	0.0000	0.0000	0.0000	0.0000	0.0037	0.0124	0.0014	0.0042	0.0000	0.0013	0.0000	0.0000	0.0020	0.0000	0.0078	0.0013	0.0000	0.0000	0.0000	0.0000	0.0015	0.0042	0.0000	0.0053	0.0000	0.0000	0.0000	0.0000	0.0000	0.0000	0.0011	0.0038
OTU_969	D_Fungi	0.0029	0.0000	0.0000	0.0000	0.0000	0.0000	0.0000	0.0000	0.0057	0.0013	0.0000	0.0000	0.0000	0.0035	0.0020	0.0000	0.0000	0.0000	0.0000	0.0015	0.0000	0.0000	0.0000	0.0011	0.0017	0.0000	0.0011	0.0013	0.0000	0.0000	0.0000	0.0019
OTU_970	G_Arthrinium	0.0000	0.0000	0.0000	0.0000	0.0025	0.0035	0.0000	0.0000	0.0000	0.0000	0.0000	0.0000	0.0000	0.0000	0.0020	0.0000	0.0000	0.0010	0.0000	0.0000	0.0000	0.0000	0.0000	0.0000	0.0000	0.0000	0.0000	0.0000	0.0000	0.0000	0.0000	0.0000
OTU_971	D_Fungi	0.0043	0.0000	0.0010	0.0000	0.0000	0.0018	0.0000	0.0000	0.0000	0.0000	0.0000	0.0000	0.0020	0.0000	0.0000	0.0013	0.0000	0.0000	0.0000	0.0000	0.0015	0.0010	0.0000	0.0011	0.0000	0.0000	0.0011	0.0013	0.0000	0.0017	0.0011	0.0000
OTU_972	G_Gymnoascus	0.0086	0.0033	0.0010	0.0019	0.0000	0.0000	0.0000	0.0000	0.0038	0.0000	0.0000	0.0073	0.0000	0.0000	0.0000	0.0026	0.0000	0.0010	0.0000	0.0015	0.0000	0.0000	0.0000	0.0000	0.0000	0.0000	0.0000	0.0000	0.0000	0.0017	0.0000	0.0000
OTU_973	P_Ascomycota	0.0014	0.0000	0.0000	0.0000	0.0025	0.0000	0.0000	0.0028	0.0000	0.0000	0.0000	0.0000	0.0000	0.0017	0.0020	0.0013	0.0000	0.0000	0.0000	0.0000	0.0000	0.0000	0.0000	0.0000	0.0000	0.0000	0.0000	0.0000	0.0000	0.0000	0.0000	0.0000
OTU_974	O_Sordariales	0.0000	0.0000	0.0000	0.0000	0.0000	0.0000	0.0000	0.0028	0.0000	0.0000	0.0000	0.0000	0.0000	0.0000	0.0000	0.0000	0.0000	0.0000	0.0000	0.0000	0.0000	0.0000	0.0000	0.0000	0.0000	0.0000	0.0000	0.0000	0.0000	0.0000	0.0000	0.0000
OTU_975	G_Claroideoglomus	0.0000	0.0000	0.0000	0.0000	0.0000	0.0089	0.0014	0.0056	0.0000	0.0000	0.0000	0.0000	0.0000	0.0000	0.0000	0.0000	0.0000	0.0000	0.0000	0.0000	0.0000	0.0010	0.0000	0.0000	0.0000	0.0000	0.0000	0.0000	0.0000	0.0000	0.0000	0.0000
OTU_976	G_Septoglomus	0.0043	0.0000	0.0000	0.0000	0.0025	0.0000	0.0000	0.0000	0.0000	0.0025	0.0000	0.0015	0.0000	0.0000	0.0000	0.0000	0.0000	0.0000	0.0000	0.0000	0.0000	0.0000	0.0000	0.0000	0.0000	0.0000	0.0000	0.0013	0.0000	0.0017	0.0011	0.0000
OTU_977	P_Ascomycota	0.0000	0.0000	0.0000	0.0000	0.0000	0.0000	0.0000	0.0084	0.0000	0.0000	0.0000	0.0000	0.0000	0.0000	0.0000	0.0000	0.0000	0.0000	0.0000	0.0000	0.0000	0.0000	0.0000	0.0000	0.0000	0.0000	0.0000	0.0000	0.0000	0.0000	0.0000	0.0000
OTU_978	P_Ascomycota	0.0000	0.0000	0.0000	0.0000	0.0000	0.0035	0.0000	0.0042	0.0000	0.0000	0.0000	0.0000	0.0020	0.0000	0.0000	0.0000	0.0000	0.0000	0.0000	0.0000	0.0000	0.0000	0.0000	0.0000	0.0000	0.0000	0.0000	0.0000	0.0000	0.0000	0.0000	0.0000
OTU_979	G_Microdochium	0.0000	0.0000	0.0000	0.0000	0.0000	0.0018	0.0000	0.0042	0.0000	0.0000	0.0000	0.0000	0.0000	0.0000	0.0000	0.0013	0.0021	0.0000	0.0000	0.0000	0.0015	0.0000	0.0000	0.0000	0.0000	0.0000	0.0000	0.0000	0.0000	0.0000	0.0000	0.0000
OTU_980	D_Fungi	0.0000	0.0000	0.0000	0.0000	0.0062	0.0000	0.0014	0.0028	0.0000	0.0000	0.0000	0.0000	0.0000	0.0000	0.0000	0.0000	0.0000	0.0000	0.0000	0.0000	0.0015	0.0000	0.0000	0.0000	0.0000	0.0000	0.0000	0.0000	0.0012	0.0017	0.0011	0.0000
OTU_981	O_Microascales	0.0000	0.0000	0.0010	0.0525	0.0012	0.0000	0.0000	0.0000	0.0000	0.0000	0.0000	0.0000	0.0000	0.0000	0.0020	0.0000	0.0000	0.0000	0.0000	0.0046	0.0000	0.0000	0.0000	0.0000	0.0000	0.0000	0.0000	0.0000	0.0000	0.0000	0.0000	0.0000
OTU_982	G_Lepista	0.0043	0.0000	0.0000	0.0000	0.0000	0.0000	0.0000	0.0000	0.0000	0.0000	0.0000	0.0000	0.0000	0.0000	0.0000	0.0000	0.0000	0.0000	0.0000	0.0000	0.0000	0.0000	0.0000	0.0000	0.0000	0.0000	0.0000	0.0000	0.0000	0.0000	0.0000	0.0000
OTU_983	O_Agaricales	0.0000	0.0033	0.0000	0.0000	0.0012	0.0035	0.0014	0.0042	0.0000	0.0013	0.0000	0.0000	0.0000	0.0000	0.0000	0.0000	0.0000	0.0000	0.0000	0.0000	0.0000	0.0000	0.0000	0.0000	0.0000	0.0000	0.0000	0.0000	0.0000	0.0000	0.0000	0.0000
OTU_984	O_Agaricales	0.0115	0.0000	0.0010	0.0000	0.0000	0.0000	0.0000	0.0000	0.0000	0.0000	0.0000	0.0029	0.0000	0.0000	0.0000	0.0000	0.0000	0.0000	0.0000	0.0000	0.0000	0.0000	0.0000	0.0000	0.0000	0.0000	0.0000	0.0000	0.0000	0.0033	0.0000	0.0000
OTU_985	D_Fungi	0.0086	0.0133	0.0031	0.0019	0.0025	0.0124	0.0000	0.0014	0.0000	0.0000	0.0000	0.0000	0.0000	0.0000	0.0020	0.0000	0.0000	0.0000	0.0000	0.0000	0.0000	0.0010	0.0000	0.0000	0.0017	0.0017	0.0000	0.0000	0.0000	0.0017	0.0011	0.0000
OTU_986	F_Pyronemataceae	0.0000	0.0000	0.0000	0.0000	0.0000	0.0053	0.0000	0.0000	0.0000	0.0000	0.0000	0.0000	0.0000	0.0000	0.0000	0.0000	0.0000	0.0000	0.0000	0.0000	0.0000	0.0000	0.0000	0.0000	0.0000	0.0000	0.0011	0.0000	0.0000	0.0000	0.0000	0.0000
OTU_987	P_Glomeromycota	0.0000	0.0000	0.0000	0.0000	0.0000	0.0071	0.0000	0.0000	0.0000	0.0000	0.0000	0.0000	0.0000	0.0000	0.0000	0.0000	0.0000	0.0000	0.0000	0.0000	0.0000	0.0000	0.0000	0.0000	0.0000	0.0000	0.0000	0.0000	0.0000	0.0000	0.0000	0.0000
OTU_988	G_Sphaerodes	0.0000	0.0000	0.0000	0.0000	0.0000	0.0000	0.0000	0.0000	0.0000	0.0000	0.0000	0.0000	0.0000	0.0105	0.0000	0.0026	0.0000	0.0000	0.0000	0.0000	0.0000	0.0000	0.0000	0.0000	0.0000	0.0000	0.0000	0.0000	0.0000	0.0000	0.0011	0.0000
OTU_989	G_Penicillium	0.0000	0.0000	0.0000	0.0000	0.0000	0.0000	0.0000	0.0000	0.0000	0.0000	0.0000	0.0029	0.0000	0.0122	0.0000	0.0000	0.0000	0.0000	0.0000	0.0000	0.0000	0.0000	0.0000	0.0000	0.0017	0.0000	0.0011	0.0000	0.0012	0.0017	0.0032	0.0000
OTU_990	P_Ascomycota	0.0000	0.0000	0.0000	0.0000	0.0000	0.0000	0.0000	0.0000	0.0057	0.0000	0.0071	0.0058	0.0000	0.0087	0.0020	0.0000	0.0000	0.0000	0.0000	0.0000	0.0000	0.0000	0.0000	0.0000	0.0000	0.0000	0.0000	0.0000	0.0000	0.0000	0.0000	0.0000
OTU_991	C_Dothideomycetes	0.0000	0.0000	0.0000	0.0000	0.0000	0.0000	0.0000	0.0042	0.0000	0.0000	0.0000	0.0000	0.0039	0.0122	0.0059	0.0051	0.0000	0.0000	0.0000	0.0000	0.0000	0.0000	0.0027	0.0000	0.0000	0.0000	0.0000	0.0000	0.0000	0.0000	0.0000	0.0000
OTU_992	G_Diversispora	0.0000	0.0000	0.0000	0.0000	0.0112	0.0053	0.0029	0.0000	0.0000	0.0025	0.0018	0.0000	0.0000	0.0017	0.0000	0.0013	0.0000	0.0000	0.0000	0.0000	0.0000	0.0000	0.0000	0.0000	0.0000	0.0000	0.0011	0.0000	0.0000	0.0000	0.0021	0.0000
OTU_993	G_Lacrymaria	0.0000	0.0000	0.0000	0.0000	0.0037	0.0018	0.0000	0.0000	0.0000	0.0013	0.0000	0.0000	0.0020	0.0000	0.0000	0.0000	0.0000	0.0000	0.0000	0.0000	0.0000	0.0031	0.0000	0.0000	0.0000	0.0000	0.0021	0.0000	0.0000	0.0000	0.0000	0.0000
OTU_994	D_Fungi	0.0000	0.0000	0.0000	0.0000	0.0000	0.0000	0.0445	0.0000	0.0000	0.0000	0.0000	0.0000	0.0000	0.0000	0.0000	0.0000	0.0000	0.0000	0.0000	0.0000	0.0000	0.0000	0.0000	0.0000	0.0000	0.0000	0.0000	0.0013	0.0000	0.0017	0.0000	0.0000
OTU_995	P_Ascomycota	0.0000	0.0017	0.0021	0.0019	0.0037	0.0018	0.0000	0.0000	0.0000	0.0000	0.0000	0.0000	0.0020	0.0000	0.0020	0.0000	0.0000	0.0000	0.0000	0.0000	0.0000	0.0000	0.0014	0.0021	0.0000	0.0000	0.0000	0.0000	0.0000	0.0000	0.0011	0.0000
OTU_996	G_Zygowilliopsis	0.0000	0.0000	0.0000	0.0000	0.0037	0.0000	0.0000	0.0000	0.0000	0.0013	0.0071	0.0000	0.0000	0.0139	0.0000	0.0013	0.0000	0.0000	0.0000	0.0000	0.0000	0.0000	0.0000	0.0000	0.0000	0.0000	0.0000	0.0000	0.0000	0.0000	0.0000	0.0000
OTU_997	F_Lasiosphaeriaceae	0.0000	0.0000	0.0000	0.0000	0.0000	0.0000	0.2281	0.0000	0.0000	0.0000	0.0000	0.0000	0.0000	0.0000	0.0156	0.0000	0.0000	0.0000	0.0000	0.0000	0.0000	0.0000	0.0014	0.0000	0.0000	0.0000	0.0000	0.0000	0.0000	0.0000	0.0011	0.0000
OTU_998	D_Fungi	0.0000	0.0000	0.0000	0.0000	0.0000	0.0000	0.3185	0.0000	0.0000	0.0000	0.0000	0.0000	0.0000	0.0000	0.0000	0.0000	0.0000	0.0000	0.0000	0.0000	0.0000	0.0000	0.0000	0.0000	0.0000	0.0000	0.0000	0.0013	0.0000	0.0000	0.0000	0.0000
OTU_999	G_Coniophora	0.0000	0.0000	0.0010	0.0000	0.0000	0.0000	0.0000	0.0000	0.0000	0.0000	0.0000	0.0000	0.0000	0.0209	0.0000	0.0013	0.0000	0.0000	0.0000	0.0000	0.0000	0.0000	0.0000	0.0000	0.0000	0.0000	0.0000	0.0000	0.0000	0.0000	0.0000	0.0000
OTU_1000	G_Periconia	0.0000	0.0000	0.0000	0.0000	0.0000	0.0000	0.0000	0.0000	0.0000	0.0000	0.0000	0.0000	0.0000	0.0157	0.0000	0.0000	0.0000	0.0000	0.0000	0.0000	0.0000	0.0000	0.0000	0.0000	0.0000	0.0000	0.0000	0.0000	0.0000	0.0000	0.0000	0.0000
OTU_1001	D_Fungi	0.0000	0.0000	0.0000	0.0000	0.0025	0.0000	0.0000	0.0000	0.0000	0.0000	0.0000	0.0015	0.0020	0.0192	0.0000	0.0000	0.0000	0.0000	0.0000	0.0000	0.0000	0.0000	0.0000	0.0000	0.0000	0.0000	0.0000	0.0000	0.0000	0.0000	0.0000	0.0000
OTU_1002	P_Ascomycota	0.0000	0.0000	0.0000	0.0000	0.0000	0.0000	0.0000	0.0000	0.0038	0.0000	0.0035	0.0000	0.0020	0.0000	0.0039	0.0000	0.0021	0.0000	0.0000	0.0000	0.0000	0.0000	0.0000	0.0011	0.0000	0.0000	0.0000	0.0000	0.0000	0.0000	0.0000	0.0000
OTU_1003	D_Fungi	0.0000	0.0000	0.0000	0.0000	0.0000	0.0000	0.0000	0.0000	0.0000	0.0000	0.0000	0.0000	0.0000	0.0017	0.0098	0.0000	0.0000	0.0000	0.0000	0.0000	0.0000	0.0000	0.0000	0.0000	0.0000	0.0000	0.0000	0.0000	0.0012	0.0000	0.0000	0.0000
OTU_1004	G_Mastigobasidium	0.0000	0.0000	0.0010	0.0000	0.0000	0.0000	0.0000	0.0014	0.0019	0.0013	0.0000	0.0044	0.0000	0.0035	0.0039	0.0026	0.0021	0.0010	0.0014	0.0000	0.0000	0.0000	0.0027	0.0011	0.0000	0.0000	0.0021	0.0000	0.0000	0.0017	0.0021	0.0000
OTU_1005	D_Fungi	0.0000	0.0000	0.0000	0.0000	0.0000	0.0000	0.0000	0.0000	0.0000	0.0000	0.0000	0.0000	0.0000	0.0000	0.0078	0.0039	0.0000	0.0000	0.0000	0.0000	0.0000	0.0000	0.0000	0.0000	0.0000	0.0000	0.0000	0.0000	0.0000	0.0000	0.0000	0.0000
OTU_1006	G_Glomus	0.0043	0.0000	0.0000	0.0000	0.0012	0.0000	0.0000	0.0000	0.0000	0.0000	0.0000	0.0000	0.0000	0.0017	0.0059	0.0000	0.0000	0.0000	0.0000	0.0000	0.0000	0.0000	0.0000	0.0000	0.0000	0.0000	0.0000	0.0000	0.0049	0.0000	0.0011	0.0000
OTU_1007	G_Phaeosphaeria	0.0000	0.0000	0.0000	0.0000	0.0000	0.0000	0.0000	0.0000	0.0000	0.0000	0.0000	0.0000	0.0020	0.0000	0.0059	0.0000	0.0000	0.0000	0.0000	0.0000	0.0000	0.0000	0.0000	0.0000	0.0000	0.0000	0.0000	0.0000	0.0000	0.0000	0.0000	0.0000
OTU_1008	G_Discostroma	0.0000	0.0000	0.0000	0.0000	0.0000	0.0000	0.0000	0.0000	0.0000	0.0000	0.0000	0.0000	0.0000	0.0000	0.0919	0.0000	0.0000	0.0000	0.0000	0.0000	0.0000	0.0000	0.0014	0.0000	0.0000	0.0000	0.0000	0.0000	0.0000	0.0000	0.0000	0.0000
OTU_1009	G_Setosphaeria	0.0000	0.0017	0.0000	0.0000	0.0000	0.0089	0.0000	0.0000	0.0000	0.0000	0.0000	0.0000	0.0000	0.0000	0.0000	0.0000	0.0000	0.0000	0.0000	0.0000	0.0000	0.0000	0.0000	0.0000	0.0000	0.0000	0.0000	0.0000	0.0000	0.0000	0.0000	0.0000
OTU_1010	G_Pseudaleuria	0.0000	0.0000	0.0000	0.0000	0.0000	0.0000	0.0000	0.0000	0.0000	0.0013	0.0000	0.0000	0.0000	0.0000	0.0176	0.0000	0.0000	0.0000	0.0000	0.0000	0.0000	0.0000	0.0000	0.0000	0.0017	0.0000	0.0000	0.0000	0.0000	0.0000	0.0000	0.0000
OTU_1011	F_Pleosporaceae	0.0000	0.0000	0.0000	0.0000	0.0000	0.0000	0.0000	0.0000	0.0000	0.0000	0.0018	0.0000	0.0000	0.0000	0.0117	0.0000	0.0000	0.0000	0.0000	0.0000	0.0000	0.0000	0.0000	0.0000	0.0000	0.0000	0.0000	0.0000	0.0000	0.0000	0.0000	0.0000
OTU_1012	O_Agaricales	0.0014	0.0000	0.0000	0.0000	0.0000	0.0000	0.0000	0.0000	0.0000	0.0000	0.0035	0.0000	0.0020	0.0000	0.0000	0.0128	0.0000	0.0000	0.1426	0.0000	0.0000	0.0000	0.0000	0.0160	0.0000	0.0000	0.0000	0.0000	0.0000	0.0000	0.0021	0.0000
OTU_1013	G_Glomus	0.0000	0.0000	0.0000	0.0000	0.0000	0.0000	0.0000	0.0000	0.0076	0.0000	0.0071	0.0000	0.0079	0.0052	0.0078	0.0000	0.0000	0.0000	0.0000	0.0000	0.0000	0.0000	0.0000	0.0011	0.0000	0.0017	0.0000	0.0000	0.0000	0.0000	0.0000	0.0000
OTU_1014	G_Leptospora	0.0014	0.0000	0.0000	0.0000	0.0000	0.0000	0.0000	0.0000	0.0000	0.0000	0.0018	0.0015	0.0000	0.0000	0.0039	0.0000	0.0000	0.0000	0.0014	0.0000	0.0000	0.0000	0.0014	0.0011	0.0000	0.0000	0.0000	0.0000	0.0012	0.0000	0.0000	0.0000
OTU_1015	D_Fungi	0.0000	0.0000	0.0021	0.0000	0.0025	0.0000	0.0014	0.0014	0.0019	0.0000	0.0000	0.0015	0.0000	0.0000	0.0000	0.0000	0.0000	0.0000	0.0000	0.0000	0.0000	0.0000	0.0000	0.0000	0.0000	0.0017	0.0032	0.0000	0.0000	0.0017	0.0011	0.0000
OTU_1016	P_Ascomycota	0.0000	0.0000	0.0000	0.0000	0.0000	0.0000	0.0000	0.0000	0.0000	0.0000	0.0000	0.0000	0.0000	0.0000	0.0039	0.0064	0.0000	0.0000	0.0000	0.0000	0.0000	0.0000	0.0000	0.0000	0.0000	0.0000	0.0000	0.0000	0.0000	0.0000	0.0000	0.0000
OTU_1017	C_Eurotiomycetes	0.0000	0.0000	0.0000	0.0000	0.0000	0.0000	0.0000	0.0000	0.0000	0.0000	0.0000	0.0000	0.0000	0.0000	0.0000	0.0077	0.0000	0.0000	0.0000	0.0000	0.0000	0.0000	0.0000	0.0000	0.0000	0.0000	0.0000	0.0000	0.0000	0.0000	0.0000	0.0000
OTU_1018	D_Fungi	0.0014	0.0000	0.0031	0.0019	0.0087	0.0035	0.0043	0.0000	0.0057	0.0101	0.0018	0.0015	0.0020	0.0000	0.0078	0.0013	0.0041	0.0010	0.0042	0.0000	0.0059	0.0021	0.0082	0.0032	0.0050	0.0033	0.0074	0.0026	0.0025	0.0017	0.0074	0.0038
OTU_1019	G_Psathyrella	0.0000	0.0000	0.0000	0.0000	0.0000	0.0444	0.0000	0.0000	0.0000	0.0000	0.0000	0.0000	0.0020	0.0017	0.0000	0.0000	0.0000	0.0000	0.0000	0.0000	0.0000	0.0000	0.0000	0.0000	0.0000	0.0000	0.0000	0.0000	0.0000	0.0000	0.0000	0.0000
OTU_1020	G_Udeniomyces	0.0029	0.0000	0.0000	0.0000	0.0000	0.0000	0.0000	0.0000	0.0000	0.0000	0.0000	0.0044	0.0000	0.0000	0.0039	0.0000	0.0000	0.0000	0.0000	0.0000	0.0015	0.0115	0.0041	0.0011	0.0000	0.0000	0.0000	0.0000	0.0000	0.0000	0.0000	0.0000
OTU_1021	C_Agaricomycetes	0.0014	0.0000	0.0000	0.0000	0.0000	0.0000	0.0000	0.0000	0.0000	0.0000	0.0000	0.0000	0.0000	0.0000	0.0078	0.0000	0.0000	0.0000	0.0000	0.0000	0.0000	0.0000	0.0000	0.0000	0.0000	0.0000	0.0000	0.0000	0.0000	0.0050	0.0000	0.0000
OTU_1022	G_Aphanoascus	0.0000	0.0000	0.0010	0.0000	0.0000	0.0000	0.0000	0.0000	0.0000	0.0000	0.0035	0.0000	0.0000	0.0017	0.0059	0.0026	0.0000	0.0000	0.0000	0.0000	0.0000	0.0010	0.0000	0.0000	0.0033	0.0000	0.0000	0.0000	0.0000	0.0033	0.0011	0.0000
OTU_1023	P_Ascomycota	0.0000	0.0000	0.0000	0.0000	0.0000	0.0000	0.0000	0.0000	0.0000	0.0000	0.0000	0.0000	0.0000	0.0000	0.0039	0.0000	0.0000	0.0000	0.0014	0.0000	0.0000	0.0000	0.0000	0.0000	0.0000	0.0000	0.0000	0.0000	0.0000	0.0000	0.0000	0.0000
OTU_1024	G_Geastrum	0.0000	0.0000	0.0000	0.0000	0.0000	0.0000	0.0000	0.0000	0.0000	0.0000	0.0000	0.0000	0.0000	0.0000	0.0039	0.0013	0.0021	0.0000	0.0000	0.0000	0.0000	0.0000	0.0000	0.0000	0.0017	0.0000	0.0000	0.0000	0.0000	0.0000	0.0000	0.0000
OTU_1025	D_Fungi	0.0000	0.0000	0.0000	0.0000	0.0000	0.0000	0.0000	0.0000	0.0000	0.0000	0.0000	0.0000	0.0039	0.0000	0.0000	0.0000	0.0000	0.0000	0.0000	0.0000	0.0000	0.0000	0.0000	0.0000	0.0000	0.0000	0.0000	0.0000	0.0000	0.0000	0.0000	0.0000
OTU_1026	D_Fungi	0.0000	0.0000	0.0000	0.0000	0.0000	0.0000	0.0000	0.0000	0.0000	0.0000	0.0018	0.0000	0.0039	0.0000	0.0000	0.0000	0.0000	0.0000	0.0000	0.0000	0.0000	0.0000	0.0000	0.0000	0.0000	0.0000	0.0000	0.0000	0.0000	0.0000	0.0000	0.0000
OTU_1027	G_Diversispora	0.0000	0.0000	0.0000	0.0000	0.0012	0.0000	0.0000	0.0000	0.0000	0.0000	0.0000	0.0015	0.0039	0.0000	0.0000	0.0013	0.0000	0.0000	0.0000	0.0000	0.0030	0.0000	0.0000	0.0000	0.0000	0.0000	0.0000	0.0000	0.0000	0.0033	0.0021	0.0000
OTU_1028	D_Fungi	0.0000	0.0000	0.0000	0.0056	0.0000	0.0035	0.0000	0.0000	0.0057	0.0038	0.0053	0.0000	0.0098	0.0000	0.0020	0.0013	0.0000	0.0000	0.0000	0.0000	0.0000	0.0000	0.0000	0.0000	0.0000	0.0017	0.0000	0.0000	0.0000	0.0000	0.0000	0.0000
OTU_1029	P_Ascomycota	0.0000	0.0000	0.0000	0.0000	0.0000	0.0018	0.0000	0.0000	0.0057	0.0013	0.0035	0.0000	0.0098	0.0000	0.0000	0.0000	0.0000	0.0000	0.0000	0.0000	0.0000	0.0000	0.0000	0.0000	0.0000	0.0000	0.0000	0.0052	0.0000	0.0000	0.0000	0.0000
OTU_1030	G_Athelia	0.0000	0.0000	0.0000	0.0000	0.0000	0.0000	0.0000	0.0000	0.0000	0.0000	0.0000	0.0000	0.0039	0.0000	0.0000	0.0000	0.0000	0.0000	0.0000	0.0000	0.0000	0.0000	0.0000	0.0000	0.0000	0.0000	0.0000	0.0000	0.0000	0.0000	0.0000	0.0000
OTU_1031	G_Blumeria	0.0000	0.0000	0.0000	0.0000	0.0000	0.0000	0.0000	0.0000	0.0000	0.0000	0.0000	0.0000	0.0039	0.0000	0.0000	0.0000	0.0000	0.0000	0.0000	0.0000	0.0000	0.0000	0.0000	0.0000	0.0000	0.0000	0.0000	0.0000	0.0000	0.0000	0.0000	0.0000
OTU_1032	P_Ascomycota	0.0000	0.0000	0.0000	0.0000	0.0000	0.0000	0.0000	0.0000	0.0000	0.0000	0.0000	0.0000	0.0177	0.0000	0.0020	0.0000	0.0000	0.0000	0.0000	0.0000	0.0000	0.0000	0.0000	0.0000	0.0000	0.0000	0.0000	0.0065	0.0000	0.0000	0.0000	0.0000
OTU_1033	C_Pucciniomycetes	0.0000	0.0000	0.0000	0.0000	0.0000	0.0000	0.0000	0.0000	0.0000	0.0000	0.0000	0.0000	0.0393	0.0000	0.0000	0.0000	0.0000	0.0000	0.0000	0.0000	0.0000	0.0000	0.0000	0.0000	0.0000	0.0000	0.0000	0.0000	0.0000	0.0000	0.0000	0.0000
OTU_1034	G_Glomus	0.0014	0.0000	0.0000	0.0000	0.0000	0.0053	0.0000	0.0000	0.0000	0.0000	0.1359	0.0000	0.1003	0.0035	0.0059	0.0373	0.0000	0.0000	0.0000	0.0000	0.0000	0.0000	0.0000	0.0000	0.0000	0.0000	0.0000	0.0000	0.0000	0.0000	0.0032	0.0000
OTU_1035	G_Glomus	0.0000	0.0000	0.0000	0.0000	0.0000	0.0000	0.0000	0.0000	0.0000	0.0000	0.0000	0.0000	0.0295	0.0000	0.0020	0.0141	0.0000	0.0000	0.0000	0.0000	0.0000	0.0000	0.0000	0.0000	0.0000	0.0000	0.0000	0.0000	0.0000	0.0000	0.0000	0.0000
OTU_1036	D_Fungi	0.0000	0.0000	0.0000	0.0000	0.0012	0.0000	0.0000	0.0000	0.0000	0.0013	0.0000	0.0000	0.0039	0.0000	0.0000	0.0013	0.0021	0.0000	0.0000	0.0000	0.0000	0.0000	0.0000	0.0000	0.0000	0.0000	0.0000	0.0000	0.0012	0.0017	0.0000	0.0000
OTU_1037	D_Fungi	0.0000	0.0000	0.0000	0.0000	0.0000	0.0000	0.0000	0.0000	0.0000	0.0013	0.0018	0.0000	0.0000	0.0000	0.0059	0.0013	0.0000	0.0000	0.0000	0.0000	0.0000	0.0000	0.0000	0.0000	0.0017	0.0000	0.0011	0.0000	0.0000	0.0000	0.0000	0.0000
OTU_1038	D_Fungi	0.0000	0.0000	0.0000	0.0000	0.0000	0.0000	0.0000	0.0000	0.0000	0.0000	0.0000	0.0000	0.0000	0.0000	0.0117	0.0000	0.0000	0.0000	0.0000	0.0000	0.0000	0.0000	0.0000	0.0000	0.0000	0.0000	0.0000	0.0000	0.0000	0.0000	0.0000	0.0000
OTU_1039	G_Gibberella	0.0000	0.0000	0.0000	0.0000	0.0000	0.0000	0.0000	0.0000	0.0000	0.0000	0.0000	0.0000	0.0000	0.0000	0.0059	0.0000	0.0000	0.0000	0.0000	0.0000	0.0000	0.0000	0.0000	0.0000	0.0000	0.0000	0.0000	0.0000	0.0000	0.0000	0.0000	0.0000
OTU_1040	C_Tremellomycetes	0.0000	0.0000	0.0000	0.0000	0.0000	0.0000	0.0000	0.0000	0.0000	0.0000	0.0000	0.0000	0.0000	0.0017	0.0098	0.0000	0.0000	0.0000	0.0000	0.0000	0.0000	0.0000	0.0000	0.0000	0.0000	0.0000	0.0000	0.0000	0.0000	0.0000	0.0000	0.0000
OTU_1041	P_Ascomycota	0.0000	0.0000	0.0000	0.0000	0.0000	0.0000	0.0000	0.0042	0.0019	0.0000	0.0018	0.0000	0.0000	0.0017	0.0059	0.0000	0.0000	0.0000	0.0000	0.0000	0.0000	0.0000	0.0000	0.0000	0.0017	0.0017	0.0032	0.0013	0.0000	0.0033	0.0011	0.0000
OTU_1042	F_Microascaceae	0.0000	0.0000	0.0000	0.0000	0.0000	0.0000	0.0000	0.0000	0.0000	0.0013	0.0000	0.0015	0.0059	0.0000	0.0000	0.0000	0.0000	0.0000	0.0000	0.0000	0.0000	0.0000	0.0000	0.0000	0.0000	0.0000	0.0000	0.0013	0.0000	0.0000	0.0000	0.0000
OTU_1043	F_Pyronemataceae	0.0000	0.0000	0.0000	0.0000	0.0000	0.0000	0.0000	0.0000	0.0000	0.0000	0.0000	0.0000	0.0079	0.0000	0.0000	0.0000	0.0000	0.0000	0.0000	0.0000	0.0000	0.0000	0.0000	0.0000	0.0000	0.0017	0.0190	0.0000	0.0000	0.0000	0.0000	0.0000
OTU_1044	G_Diversispora	0.0000	0.0000	0.0000	0.0000	0.0000	0.0000	0.0000	0.0000	0.0000	0.0000	0.0000	0.0000	0.0059	0.0000	0.0000	0.0000	0.0000	0.0000	0.0000	0.0000	0.0000	0.0000	0.0000	0.0000	0.0000	0.0000	0.0000	0.0000	0.0000	0.0000	0.0000	0.0000
OTU_1045	G_Glomus	0.0000	0.0000	0.0000	0.0000	0.0012	0.0000	0.0000	0.0000	0.0000	0.0050	0.0000	0.0000	0.0000	0.0000	0.0039	0.0000	0.0000	0.0000	0.0000	0.0000	0.0000	0.0000	0.0000	0.0000	0.0000	0.0000	0.0000	0.0000	0.0000	0.0000	0.0000	0.0000
OTU_1046	G_Claroideoglomus	0.0000	0.0000	0.0000	0.0000	0.0000	0.0177	0.0000	0.0000	0.0000	0.0000	0.0000	0.0000	0.0000	0.0000	0.0000	0.0000	0.0000	0.0000	0.0000	0.0000	0.0000	0.0010	0.0000	0.0000	0.0000	0.0000	0.0000	0.0000	0.0000	0.0000	0.0000	0.0000
OTU_1047	G_Macrolepiota	0.0000	0.0000	0.0000	0.0000	0.0000	0.0000	0.0000	0.0000	0.0000	0.0000	0.0000	0.0000	0.0039	0.0000	0.0000	0.0000	0.0000	0.0000	0.0000	0.0015	0.0000	0.0000	0.0014	0.0000	0.0000	0.0000	0.0000	0.0000	0.0000	0.0000	0.0000	0.0000
OTU_1048	G_Conocybe	0.0000	0.0000	0.0000	0.0000	0.0025	0.0000	0.0000	0.0014	0.0019	0.0025	0.0071	0.0015	3.7198	0.0000	0.0000	0.3353	0.0000	0.0000	0.0000	0.0000	0.0015	0.0000	0.0000	0.0000	0.0000	0.0000	0.0000	0.0000	0.0025	0.0000	0.0000	0.0000
OTU_1049	G_Diversispora	0.0000	0.0000	0.0000	0.0000	0.0000	0.0018	0.0000	0.0000	0.0038	0.0000	0.0000	0.0000	0.0059	0.0000	0.0000	0.0000	0.0000	0.0000	0.0000	0.0000	0.0015	0.0000	0.0000	0.0000	0.0000	0.0000	0.0000	0.0000	0.0000	0.0000	0.0000	0.0000
OTU_1050	C_Tremellomycetes	0.0014	0.0000	0.0000	0.0000	0.0012	0.0000	0.0000	0.0000	0.0000	0.0000	0.0018	0.0015	0.0000	0.0000	0.0000	0.0000	0.0000	0.0000	0.0000	0.0015	0.0000	0.0000	0.0000	0.0000	0.0000	0.0000	0.0032	0.0000	0.0000	0.0000	0.0000	0.0000
OTU_1051	D_Fungi	0.0000	0.0000	0.0000	0.0000	0.0000	0.0000	0.0000	0.0000	0.0000	0.0000	0.0000	0.0438	0.0000	0.0000	0.0000	0.0154	0.0000	0.0000	0.0014	0.0000	0.0000	0.0000	0.0000	0.0000	0.0000	0.0000	0.0000	0.0000	0.0000	0.0000	0.0000	0.0000
OTU_1052	C_Sordariomycetes	0.0000	0.0000	0.0000	0.0000	0.0000	0.0000	0.0000	0.0000	0.0000	0.0000	0.0053	0.0000	0.0000	0.0000	0.0000	1.5611	0.0000	0.0000	0.0000	0.0000	0.0000	0.0000	0.0000	0.0000	0.0000	0.0000	0.0000	0.0000	0.0148	0.0017	0.0000	0.0000
OTU_1053	P_Ascomycota	0.0000	0.0000	0.0000	0.0019	0.0000	0.0000	0.0000	0.0000	0.0000	0.0000	0.0000	0.0000	0.0000	0.0000	0.0000	0.0000	0.0000	0.0031	0.0000	0.0031	0.0000	0.0000	0.0000	0.0011	0.0000	0.0000	0.0021	0.0052	0.0000	0.0000	0.0000	0.0000
OTU_1054	G_Marasmius	0.0000	0.0000	0.0000	0.0000	0.0000	0.0000	0.0000	0.0000	0.0000	0.0340	0.0000	0.0000	0.0000	0.0000	0.0000	0.2223	0.0000	0.0000	0.0000	0.0000	0.0000	0.0000	0.0000	0.0000	0.0000	0.0000	0.0000	0.0000	0.0000	0.0000	0.0000	0.0000
OTU_1055	O_Auriculariales	0.0000	0.0000	0.0000	0.0000	0.0000	0.0000	0.0000	0.0000	0.0000	0.0000	0.0000	0.0000	0.0000	0.0000	0.0000	0.0591	0.0000	0.0000	0.0000	0.0000	0.0000	0.0000	0.0000	0.0021	0.0000	0.0000	0.0000	0.0000	0.0000	0.0000	0.0000	0.0000
OTU_1056	G_Coprinellus	0.0029	0.0116	0.0031	0.0000	0.0012	0.0000	0.0100	0.0000	0.0019	0.0000	0.0000	0.0029	0.0177	0.0052	0.0137	0.0244	0.0041	0.0021	0.0168	0.0046	0.0281	0.0042	8.7490	0.0118	0.1468	0.0017	0.0042	0.0013	0.0049	0.5135	3.9076	0.0057
OTU_1057	G_Mortierella	0.0000	0.0000	0.0010	0.0000	0.0000	0.0000	0.0000	0.0000	0.0000	0.0013	0.0000	0.0000	0.0000	0.0000	0.0020	0.0193	0.0000	0.0000	0.0000	0.0000	0.0000	0.0000	0.0000	0.0000	0.0000	0.0033	0.0000	0.0000	0.0000	0.0000	0.0000	0.0000
OTU_1058	D_Fungi	0.0000	0.0000	0.0000	0.0000	0.0000	0.0000	0.0000	0.0000	0.0000	0.0000	0.0000	0.0000	0.0000	0.0000	0.0000	0.0000	0.0000	0.0000	0.0000	0.0000	0.0000	0.0000	0.0000	0.0000	0.0000	0.0000	0.0021	0.0000	0.0000	0.0000	0.0021	0.0000
OTU_1059	G_Dactylellina	0.0000	0.0000	0.0000	0.0000	0.0025	0.0000	0.0000	0.0000	0.0000	0.0101	0.0000	0.0015	0.0020	0.0000	0.0000	0.0077	0.0000	0.0000	0.0028	0.0000	0.0000	0.0000	0.0000	0.0011	0.0000	0.0000	0.0000	0.0000	0.0000	0.0000	0.0000	0.0019
OTU_1060	F_Microascaceae	0.1034	0.0582	0.1405	0.0544	0.0857	0.1278	0.0760	0.0501	0.2964	0.1348	0.0953	0.1884	0.0708	0.1411	0.2561	0.4137	0.1136	0.1715	0.4822	0.1600	0.1170	0.0522	0.1022	0.0855	0.0450	0.1026	0.1110	0.1920	0.1342	0.1552	0.0475	0.1743
OTU_1061	D_Fungi	0.0014	0.0000	0.0000	0.0000	0.0000	0.0000	0.0014	0.0000	0.0019	0.0013	0.0000	0.0000	0.0000	0.0000	0.0039	0.0000	0.0000	0.0000	0.0000	0.0000	0.0000	0.0010	0.0000	0.0000	0.0000	0.0033	0.0063	0.0039	0.0025	0.0000	0.0021	0.0000
OTU_1062	O_Sordariales	0.0000	0.0000	0.0000	0.0000	0.0000	0.0000	0.0000	0.0000	0.0000	0.0000	0.0000	0.0000	0.0000	0.0000	0.0000	0.0026	0.0000	0.0000	0.0000	0.0000	0.0000	0.0000	0.0000	0.0000	0.0000	0.0000	0.0000	0.0000	0.0000	0.0000	0.0000	0.0000
OTU_1063	G_Xylogone	0.0000	0.0000	0.0021	0.0000	0.0012	0.0000	0.0000	0.0000	0.0000	0.0013	0.0000	0.0000	0.0000	0.0000	0.0020	0.0064	0.0000	0.0000	0.0000	0.0000	0.0000	0.0000	0.0027	0.0000	0.0000	0.0033	0.0021	0.0000	0.0000	0.0017	0.0000	0.0000
OTU_1064	G_Coprinellus	0.0043	0.0000	0.0000	0.0019	0.0012	0.0000	0.0000	0.0000	0.0000	0.0000	0.0000	0.0000	0.0000	0.0017	0.0000	0.0026	0.0000	0.0000	0.0000	0.0000	0.0000	0.0000	0.0000	0.0000	0.0000	0.0000	0.0000	0.0000	0.0000	0.0000	0.0053	0.0000
OTU_1065	F_Lasiosphaeriaceae	0.0000	0.0000	0.0000	0.0000	0.0000	0.0000	0.0000	0.0000	0.0000	0.0000	0.0000	0.0000	0.0000	0.0000	0.0000	0.0103	0.0000	0.0000	0.0000	0.0000	0.0000	0.0000	0.0000	0.0000	0.0000	0.0000	0.0000	0.0000	0.0000	0.0000	0.0000	0.0000
OTU_1066	G_Myrmecridium	0.0000	0.0000	0.0000	0.0000	0.0000	0.0000	0.0000	0.0000	0.0019	0.0013	0.0018	0.0117	0.0020	0.0000	0.0000	0.0180	0.0000	0.0000	0.0000	0.0000	0.0000	0.0000	0.0000	0.0000	0.0000	0.0000	0.0000	0.0000	0.0000	0.0000	0.0000	0.0000
OTU_1067	G_Peniophora	0.0000	0.0000	0.0000	0.0000	0.0000	0.0000	0.0000	0.0000	0.0000	0.0000	0.0000	0.0000	0.0000	0.0000	0.0000	0.0039	0.0000	0.0000	0.0000	0.0000	0.0000	0.0000	0.0000	0.0000	0.0000	0.0000	0.0000	0.0000	0.0000	0.0000	0.0000	0.0000
OTU_1068	G_Dactylellina	0.0000	0.0000	0.0000	0.0000	0.0000	0.0000	0.0000	0.0000	0.0000	0.0000	0.0000	0.0000	0.0000	0.0000	0.0000	0.0090	0.0000	0.0000	0.0000	0.0000	0.0000	0.0000	0.0027	0.0000	0.0000	0.0000	0.0011	0.0000	0.0000	0.0000	0.0000	0.0000
OTU_1069	D_Fungi	0.0000	0.0000	0.0000	0.0000	0.0000	0.0000	0.0000	0.0000	0.0000	0.0000	0.0000	0.0000	0.0000	0.0000	0.0000	0.0000	0.0000	0.0000	0.0000	0.0000	0.0000	0.0000	0.0000	0.0000	0.0000	0.0000	0.0032	0.0052	0.0000	0.0000	0.0000	0.0000
OTU_1070	D_Fungi	0.0000	0.0000	0.0000	0.0000	0.0000	0.0018	0.0029	0.0000	0.0000	0.0000	0.0000	0.0000	0.0000	0.0000	0.0000	0.0051	0.0000	0.0000	0.0000	0.0000	0.0000	0.0000	0.0000	0.0000	0.0017	0.0000	0.0000	0.0000	0.0000	0.0017	0.0000	0.0000
OTU_1071	D_Fungi	0.0014	0.0033	0.0000	0.0000	0.0000	0.0000	0.0000	0.0000	0.0000	0.0000	0.0000	0.0000	0.0000	0.0000	0.0020	0.0064	0.0021	0.0000	0.0000	0.0000	0.0000	0.0000	0.0000	0.0000	0.0000	0.0000	0.0000	0.0000	0.0000	0.0000	0.0000	0.0000
OTU_1072	P_Ascomycota	0.0000	0.0000	0.0000	0.0000	0.0000	0.0000	0.0000	0.0000	0.0000	0.0000	0.0000	0.0000	0.0000	0.0000	0.0000	0.0039	0.0000	0.0000	0.0000	0.0000	0.0000	0.0000	0.0000	0.0000	0.0000	0.0000	0.0000	0.0000	0.0000	0.0000	0.0000	0.0000
OTU_1073	P_Ascomycota	0.0014	0.0000	0.0000	0.0000	0.0012	0.0018	0.0000	0.0000	0.0000	0.0000	0.0000	0.0000	0.0000	0.0000	0.0000	0.0013	0.0000	0.0000	0.0000	0.0000	0.0000	0.0000	0.0000	0.0000	0.0000	0.0298	0.0042	0.0039	0.0012	0.0017	0.0000	0.0000
OTU_1074	F_Onygenaceae	0.0000	0.0000	0.0000	0.0000	0.0000	0.0000	0.0000	0.0000	0.0057	0.0050	0.0018	0.0000	0.0000	0.0000	0.0000	0.0000	0.0000	0.0000	0.0000	0.0000	0.0000	0.0000	0.0000	0.0000	0.0000	0.0000	0.0000	0.0000	0.0000	0.0000	0.0000	0.0000
OTU_1075	F_Pezizaceae	0.0000	0.0000	0.0000	0.0000	0.0000	0.0000	0.0000	0.0000	0.0000	0.0000	0.0335	0.0000	0.0000	0.0000	0.0020	0.0000	0.0000	0.0000	0.0000	0.0000	0.0000	0.0000	0.0000	0.0000	0.0050	0.0000	0.0000	0.0000	0.0000	0.0000	0.0000	0.0000
OTU_1076	G_Preussia	0.0000	0.0000	0.0000	0.0000	0.0000	0.0000	0.0000	0.0000	0.0134	0.0063	0.0000	0.0000	0.0000	0.0000	0.0000	0.0026	0.0000	0.0000	0.0014	0.0000	0.0000	0.0000	0.0000	0.0000	0.0000	0.0000	0.0000	0.0000	0.0000	0.0000	0.0000	0.0000
OTU_1077	D_Fungi	0.0000	0.0000	0.0000	0.0000	0.0000	0.0000	0.0000	0.0000	0.0076	0.0000	0.0000	0.0000	0.0000	0.0000	0.0000	0.0000	0.0000	0.0000	0.0000	0.0000	0.0000	0.0000	0.0000	0.0000	0.0000	0.0000	0.0000	0.0000	0.0000	0.0000	0.0000	0.0000
OTU_1078	G_Actinomucor	0.0057	0.0083	0.0052	0.0131	0.0075	0.0035	0.0086	0.0070	0.0057	0.0101	0.0000	0.0029	0.0118	0.0122	0.0020	0.0141	0.0124	0.0010	0.0070	0.0000	0.0163	0.0021	0.0014	0.0011	0.0183	0.0281	0.0222	0.0144	0.0283	0.0545	0.0296	0.0398
OTU_1079	G_Hannaella	0.0000	0.0000	0.0000	0.0019	0.0000	0.0000	0.0000	0.0000	0.0076	0.0000	0.0000	0.0015	0.0020	0.0000	0.0039	0.0013	0.0000	0.0000	0.0014	0.0000	0.0000	0.0000	0.0000	0.0000	0.0000	0.0000	0.0000	0.0000	0.0000	0.0000	0.0000	0.0000
OTU_1080	G_Zopfiella	0.0000	0.0000	0.0000	0.0000	0.0000	0.0000	0.0000	0.0000	0.0000	0.0000	0.0035	0.0000	0.0000	0.0000	0.0000	0.0000	0.0041	0.0000	0.0000	0.0000	0.0000	0.0000	0.0000	0.0000	0.0000	0.0000	0.0000	0.0000	0.0000	0.0000	0.0000	0.0000
OTU_1081	D_Fungi	0.0000	0.0017	0.0000	0.0038	0.0000	0.0000	0.0043	0.0000	0.0000	0.0025	0.0000	0.0000	0.0000	0.0000	0.0020	0.0000	0.0000	0.0000	0.0000	0.0000	0.0000	0.0000	0.0000	0.0000	0.0017	0.0000	0.0000	0.0000	0.0000	0.0050	0.0042	0.0000
OTU_1082	D_Fungi	0.0000	0.0000	0.0000	0.0000	0.0000	0.0018	0.0000	0.0000	0.0038	0.0038	0.0335	0.0000	0.0000	0.0000	0.0000	0.0000	0.0000	0.0000	0.0000	0.0000	0.0000	0.0000	0.0000	0.0000	0.0000	0.0000	0.0000	0.0000	0.0000	0.0000	0.0000	0.0000
OTU_1083	D_Fungi	0.0000	0.0000	0.0000	0.0000	0.0012	0.0000	0.0029	0.0000	0.0019	0.0025	0.0000	0.0000	0.0000	0.0000	0.0020	0.0013	0.0000	0.0000	0.0014	0.0000	0.0000	0.0000	0.0014	0.0000	0.0000	0.0017	0.0000	0.0000	0.0000	0.0000	0.0021	0.0000
OTU_1084	F_Pyronemataceae	0.0000	0.0000	0.0000	0.0000	0.0000	0.0000	0.0000	0.0000	0.0000	0.0000	0.0000	0.0000	0.0000	0.0000	0.0000	0.0000	0.0000	0.0000	0.0000	0.0000	0.0000	0.0000	0.0000	0.0000	0.0000	0.0000	0.0021	0.0000	0.0000	0.0000	0.0000	0.0000
OTU_1085	C_Dothideomycetes	0.0000	0.0000	0.0000	0.0000	0.0012	0.0000	0.0000	0.0000	0.0096	0.0000	0.0000	0.0000	0.0020	0.0000	0.0000	0.0000	0.0000	0.0000	0.0000	0.0000	0.0000	0.0000	0.0000	0.0000	0.0000	0.0000	0.0000	0.0000	0.0000	0.0000	0.0000	0.0000
OTU_1086	C_Sordariomycetes	0.0732	0.0299	0.0382	0.0432	0.0720	0.0177	0.0402	0.0153	0.0459	0.0025	0.0018	0.0000	0.0118	0.0052	0.0020	0.0026	0.0248	0.0010	0.0028	0.0000	0.0074	0.0000	0.0000	0.0000	0.0000	0.0000	0.0011	0.0065	0.0037	0.0017	0.0032	0.0000
OTU_1087	G_Claroideoglomus	0.0014	0.0017	0.0000	0.0000	0.0037	0.0000	0.0014	0.0000	0.0153	0.0025	0.0000	0.0000	0.0000	0.0000	0.0000	0.0000	0.0000	0.0000	0.0000	0.0000	0.0000	0.0000	0.0000	0.0000	0.0017	0.0000	0.0000	0.0000	0.0000	0.0000	0.0042	0.0019
OTU_1088	F_Ceratocystidaceae	0.0000	0.0017	0.0000	0.0000	0.0000	0.0000	0.0000	0.0000	0.0057	0.0000	0.0000	0.0000	0.0000	0.0017	0.0000	0.0000	0.0000	0.0000	0.0000	0.0000	0.0000	0.0000	0.0000	0.0000	0.0000	0.0000	0.0000	0.0000	0.0000	0.0000	0.0000	0.0000
OTU_1089	G_Glomus	0.0000	0.0000	0.0000	0.0000	0.0000	0.0000	0.0000	0.0000	0.0038	0.0000	0.0018	0.0000	0.0000	0.0000	0.0020	0.0000	0.0000	0.0000	0.0000	0.0000	0.0000	0.0000	0.0000	0.0011	0.0000	0.0000	0.0000	0.0000	0.0000	0.0000	0.0000	0.0000
OTU_1090	D_Fungi	0.0014	0.0000	0.0000	0.0000	0.0000	0.0000	0.0000	0.0000	0.0057	0.0013	0.0000	0.0000	0.0000	0.0000	0.0000	0.0000	0.0000	0.0000	0.0000	0.0000	0.0000	0.0000	0.0000	0.0000	0.0000	0.0000	0.0000	0.0013	0.0000	0.0017	0.0000	0.0000
OTU_1091	D_Fungi	0.0000	0.0000	0.0000	0.0000	0.0000	0.0000	0.0000	0.0000	0.0038	0.0000	0.0000	0.0000	0.0000	0.0000	0.0020	0.0000	0.0000	0.0000	0.0000	0.0000	0.0000	0.0000	0.0000	0.0000	0.0000	0.0000	0.0000	0.0000	0.0012	0.0000	0.0000	0.0019
OTU_1092	G_Claroideoglomus	0.0000	0.0000	0.0000	0.0000	0.0000	0.0000	0.0000	0.0000	0.0057	0.0013	0.0000	0.0000	0.0000	0.0000	0.0000	0.0000	0.0000	0.0000	0.0000	0.0000	0.0000	0.0000	0.0000	0.0000	0.0000	0.0000	0.0000	0.0000	0.0000	0.0000	0.0000	0.0000
OTU_1093	D_Fungi	0.0000	0.0000	0.0000	0.0000	0.0000	0.0000	0.0014	0.0000	0.0076	0.0025	0.0000	0.0117	0.0000	0.0000	0.0000	0.0000	0.0000	0.0000	0.0000	0.0000	0.0000	0.0000	0.0000	0.0000	0.0000	0.0000	0.0000	0.0000	0.0000	0.0000	0.0000	0.0000
OTU_1094	C_Agaricomycetes	0.0029	0.0000	0.0000	0.0000	0.0012	0.0018	0.0000	0.0000	0.0191	0.0038	0.0035	0.0175	0.0020	0.0105	0.0000	0.0116	0.0000	0.0000	0.0042	0.0261	0.0000	0.0000	0.0027	0.0053	0.0017	0.0000	0.0000	0.0000	0.0000	0.0033	0.0011	0.0000
OTU_1095	O_Pleosporales	0.0000	0.0000	0.0000	0.0000	0.0000	0.0000	0.0000	0.0000	0.0076	0.0000	0.0000	0.0000	0.0000	0.0000	0.0000	0.0000	0.0000	0.0000	0.0000	0.0000	0.0000	0.0000	0.0000	0.0000	0.0000	0.0000	0.0000	0.0000	0.0000	0.0000	0.0000	0.0000
OTU_1096	G_Coprinellus	0.0014	0.0000	0.0000	0.0000	0.0012	0.0000	0.0000	0.0000	0.0000	0.0000	0.0000	0.0000	0.0000	0.0000	0.0000	0.0000	0.0000	0.0000	0.0000	0.0000	0.0000	0.0000	0.0000	0.0000	0.0000	0.0000	0.0042	0.0000	0.0000	0.0000	0.0000	0.0000
OTU_1097	G_Glomus	0.0000	0.0000	0.0000	0.0000	0.0037	0.0000	0.0000	0.0000	0.0000	0.0076	0.0212	0.0000	0.0000	0.0035	0.0020	0.0039	0.0000	0.0000	0.0000	0.0000	0.0000	0.0000	0.0014	0.0000	0.0000	0.0000	0.0000	0.0000	0.0000	0.0000	0.0000	0.0019
OTU_1098	D_Fungi	0.0000	0.0000	0.0000	0.0038	0.0000	0.0018	0.0000	0.0000	0.0019	0.0038	0.0000	0.0000	0.0000	0.0000	0.0020	0.0000	0.0000	0.0000	0.0000	0.0000	0.0000	0.0000	0.0000	0.0000	0.0017	0.0000	0.0000	0.0000	0.0012	0.0017	0.0011	0.0000
OTU_1099	D_Fungi	0.0000	0.0017	0.0000	0.0000	0.0000	0.0000	0.0000	0.0000	0.0000	0.0038	0.0000	0.0000	0.0000	0.0000	0.0020	0.0000	0.0000	0.0010	0.0000	0.0000	0.0000	0.0000	0.0000	0.0000	0.0000	0.0000	0.0000	0.0000	0.0000	0.0000	0.0011	0.0000
OTU_1100	P_Ascomycota	0.0000	0.0000	0.0000	0.0000	0.0000	0.0000	0.0014	0.0000	0.0000	0.0038	0.0000	0.0000	0.0000	0.0000	0.0000	0.0000	0.0000	0.0000	0.0000	0.0000	0.0000	0.0000	0.0000	0.0000	0.0000	0.0000	0.0000	0.0000	0.0000	0.0000	0.0000	0.0000
OTU_1101	G_Conocybe	0.0000	0.0000	0.0000	0.0000	0.0000	0.0000	0.0000	0.0000	0.0000	0.0025	0.0000	0.0000	0.0000	0.0000	0.0000	0.0000	0.0000	0.0000	0.0000	0.0000	0.0000	0.0000	0.0000	0.0000	0.0000	0.0017	0.0000	0.0013	0.0000	0.0017	0.0000	0.0000
OTU_1102	G_Glomus	0.0014	0.0000	0.0010	0.0000	0.0012	0.0000	0.0000	0.0000	0.0096	0.0151	0.0088	0.0073	0.0039	0.0035	0.0000	0.0103	0.0000	0.0000	0.0000	0.0000	0.0000	0.0000	0.0000	0.0000	0.0000	0.0017	0.0000	0.0000	0.0000	0.0017	0.0000	0.0019
OTU_1103	D_Fungi	0.0000	0.0000	0.0000	0.0000	0.0000	0.0018	0.0000	0.0000	0.0019	0.0227	0.0124	0.0000	0.0000	0.0000	0.0000	0.0000	0.0000	0.0000	0.0000	0.0000	0.0000	0.0000	0.0014	0.0000	0.0000	0.0000	0.0000	0.0000	0.0000	0.0066	0.0074	0.0000
OTU_1104	G_Conocybe	0.0000	0.0000	0.0000	0.0000	0.0000	0.0000	0.0000	0.0000	0.0000	0.0000	0.0000	0.0000	0.0098	0.0000	0.0020	0.0000	0.0000	0.0000	0.0000	0.0000	0.0000	0.0000	0.0000	0.0000	0.0033	0.0033	0.0000	0.0000	0.0000	0.0000	0.0000	0.0000
OTU_1105	G_Blumeria	0.0000	0.0000	0.0000	0.0019	0.0000	0.0018	0.0000	0.0000	0.0019	0.0000	0.0018	0.0000	0.0059	0.0000	0.0000	0.0000	0.0000	0.0000	0.0000	0.0000	0.0000	0.0010	0.0000	0.0000	0.0000	0.0000	0.0000	0.0000	0.0000	0.0000	0.0000	0.0000
OTU_1106	C_Pucciniomycetes	0.0000	0.0000	0.0000	0.0000	0.0000	0.0000	0.0000	0.0000	0.0000	0.0000	0.0000	0.0000	0.0492	0.0000	0.0000	0.0000	0.0000	0.0000	0.0000	0.0000	0.0000	0.0000	0.0000	0.0000	0.0000	0.0000	0.0000	0.0000	0.0000	0.0000	0.0000	0.0000
OTU_1107	G_Terfezia	0.0000	0.0000	0.0000	0.0000	0.0000	0.0000	0.0000	0.0000	0.0000	0.0000	0.0000	0.0000	0.0197	0.0017	0.0000	0.0000	0.0000	0.0000	0.0014	0.0000	0.0000	0.0021	0.0014	0.0000	0.0000	0.0000	0.0000	0.0000	0.0000	0.0000	0.0032	0.0000
OTU_1108	G_Melanophyllum	0.0000	0.0000	0.0000	0.0000	0.0000	0.0000	0.0000	0.0000	0.0000	0.0038	0.0000	0.0015	0.0000	0.0000	0.0000	0.0013	0.0000	0.0000	0.0000	0.0000	0.0000	0.0000	0.0000	0.0000	0.0000	0.0000	0.0000	0.0000	0.0000	0.0000	0.0000	0.0000
OTU_1109	G_Dokmaia	0.0000	0.0000	0.0000	0.0000	0.0000	0.0000	0.0000	0.0000	0.0000	0.0038	0.0000	0.0015	0.0000	0.0000	0.0000	0.0013	0.0000	0.0000	0.0000	0.0000	0.0000	0.0000	0.0000	0.0000	0.0000	0.0000	0.0000	0.0000	0.0000	0.0000	0.0000	0.0000
OTU_1110	D_Fungi	0.0000	0.0000	0.0000	0.0000	0.0000	0.0000	0.0000	0.0000	0.0000	0.0038	0.0000	0.0000	0.0020	0.0052	0.0020	0.0000	0.0000	0.0010	0.0000	0.0000	0.0000	0.0000	0.0000	0.0000	0.0000	0.0000	0.0011	0.0000	0.0000	0.0000	0.0000	0.0000
OTU_1111	D_Fungi	0.0000	0.0000	0.0000	0.0000	0.0050	0.0000	0.0000	0.0000	0.0000	0.0000	0.0000	0.0000	0.0118	0.0000	0.0000	0.0000	0.0000	0.0000	0.0000	0.0000	0.0000	0.0010	0.0000	0.0000	0.0017	0.0000	0.0000	0.0000	0.0037	0.0017	0.0000	0.0000
OTU_1112	P_Basidiomycota	0.0000	0.0000	0.0000	0.0000	0.0012	0.0000	0.0000	0.0000	0.0000	0.0000	0.0000	0.0000	0.0197	0.0000	0.0000	0.0000	0.0000	0.0000	0.0000	0.0000	0.0000	0.0000	0.0000	0.0000	0.0000	0.0000	0.0000	0.0000	0.0000	0.0000	0.0000	0.0000
OTU_1113	G_Scutellinia	0.0000	0.0000	0.0000	0.0000	0.0000	0.0018	0.0000	0.0000	0.0038	0.0000	0.0000	0.0000	0.0177	0.0000	0.0000	0.0000	0.0000	0.0000	0.0000	0.0000	0.0000	0.0000	0.0000	0.0000	0.0000	0.0000	0.0000	0.0000	0.0000	0.0000	0.0000	0.0000
OTU_1114	D_Fungi	0.0014	0.0000	0.0010	0.0000	0.0000	0.0000	0.0000	0.0000	0.0038	0.0000	0.0018	0.0000	0.0118	0.0000	0.0020	0.0000	0.0000	0.0000	0.0000	0.0000	0.0030	0.0010	0.0000	0.0021	0.0050	0.0017	0.0074	0.0000	0.0000	0.0000	0.0000	0.0000
OTU_1115	G_Zygowilliopsis	0.0000	0.0000	0.0000	0.0000	0.0025	0.0018	0.0000	0.0000	0.0000	0.0013	0.0247	0.0000	0.0020	0.0017	0.0000	0.0013	0.0000	0.0000	0.0000	0.0000	0.0000	0.0000	0.0000	0.0000	0.0000	0.0000	0.0000	0.0000	0.0000	0.0000	0.0000	0.0000
OTU_1116	G_Preussia	0.0000	0.0000	0.0000	0.0000	0.0000	0.0000	0.0014	0.0000	0.0000	0.0025	0.0000	0.0000	0.0000	0.0000	0.0000	0.0000	0.0000	0.0000	0.0000	0.0000	0.0000	0.0000	0.0000	0.0000	0.0000	0.0000	0.0000	0.0000	0.0000	0.0000	0.0000	0.0000
OTU_1117	G_Myrmecridium	0.0000	0.0000	0.0000	0.0000	0.0000	0.0000	0.0000	0.0000	0.0000	0.0000	0.0053	0.0044	0.0000	0.0000	0.0000	0.0000	0.0000	0.0000	0.0000	0.0000	0.0000	0.0000	0.0000	0.0000	0.0000	0.0000	0.0000	0.0000	0.0000	0.0000	0.0000	0.0000
OTU_1118	F_Myxotrichaceae	0.0000	0.0000	0.0000	0.0000	0.0000	0.0000	0.0000	0.0000	0.0000	0.0000	0.0159	0.0000	0.0000	0.0000	0.0000	0.0000	0.0000	0.0000	0.0000	0.0000	0.0000	0.0000	0.0000	0.0021	0.0000	0.0000	0.0011	0.0000	0.0135	0.0000	0.0011	0.0000
OTU_1119	D_Fungi	0.0000	0.0000	0.0000	0.0000	0.0000	0.0000	0.0000	0.0000	0.0000	0.0000	0.0035	0.0000	0.0000	0.0000	0.0000	0.0000	0.0000	0.0000	0.0000	0.0000	0.0000	0.0000	0.0000	0.0000	0.0000	0.0000	0.0000	0.0000	0.0012	0.0000	0.0000	0.0000
OTU_1120	D_Fungi	0.0000	0.0000	0.0000	0.0000	0.0000	0.0000	0.0000	0.0000	0.0000	0.0000	0.0000	0.0000	0.0000	0.0000	0.0000	0.0000	0.0000	0.0000	0.0000	0.0000	0.0000	0.0000	0.0000	0.0000	0.0000	0.0000	0.0032	0.0000	0.0000	0.0000	0.0000	0.0000
OTU_1121	D_Fungi	0.0000	0.0000	0.0000	0.0000	0.0000	0.0000	0.0000	0.0000	0.0000	0.0000	0.0000	0.0000	0.0000	0.0000	0.0000	0.0000	0.0000	0.0000	0.0000	0.0000	0.0000	0.0000	0.0000	0.0000	0.0000	0.0000	0.0042	0.0000	0.0000	0.0000	0.0011	0.0000
OTU_1122	P_Ascomycota	0.0000	0.0000	0.0000	0.0000	0.0000	0.0000	0.0000	0.0000	0.0000	0.0038	0.0000	0.0015	0.0000	0.0000	0.0000	0.0000	0.0000	0.0000	0.0000	0.0000	0.0000	0.0000	0.0027	0.0000	0.0000	0.0000	0.0000	0.0000	0.0000	0.0000	0.0011	0.0000
OTU_1123	P_Ascomycota	0.0000	0.0000	0.0000	0.0000	0.0000	0.0000	0.0000	0.0000	0.0000	0.0050	0.0000	0.0000	0.0000	0.0035	0.0000	0.0000	0.0000	0.0000	0.0000	0.0000	0.0000	0.0000	0.0000	0.0000	0.0000	0.0000	0.0000	0.0000	0.0000	0.0000	0.0000	0.0000
OTU_1124	P_Ascomycota	0.0000	0.0000	0.0000	0.0000	0.0000	0.0000	0.0000	0.0000	0.0000	0.0000	0.0000	0.0000	0.0000	0.0000	0.0000	0.0000	0.0000	0.0000	0.0000	0.0000	0.0000	0.0000	0.0000	0.0000	0.0000	0.0000	0.0000	0.0000	0.0037	0.0000	0.0000	0.0000
OTU_1125	G_Inocybe	0.0000	0.0000	0.0000	0.0000	0.0000	0.0000	0.0000	0.0000	0.0000	0.0000	0.0000	0.0000	0.0000	0.0000	0.0000	0.0000	0.0000	0.0000	0.0000	0.0000	0.0000	0.0000	0.0000	0.0000	0.0000	0.0000	0.0000	0.0000	0.0025	0.0000	0.0000	0.0000
OTU_1126	G_Coprinellus	0.0000	0.0000	0.0000	0.0000	0.0000	0.0000	0.0000	0.0000	0.0000	0.0000	0.0000	0.0000	0.0000	0.0000	0.0000	0.0000	0.0000	0.0000	0.0000	0.0000	0.0000	0.0000	0.0000	0.0000	0.0000	0.0000	0.0000	0.0000	0.0025	0.0000	0.0000	0.0000
OTU_1127	C_Agaricomycetes	0.0000	0.0000	0.0000	0.0000	0.0000	0.0000	0.0000	0.0000	0.0000	0.0000	0.0018	0.0000	0.0039	0.0052	0.0000	0.0000	0.0000	0.0000	0.0000	0.0000	0.0030	0.0000	0.0000	0.0000	0.0000	0.0033	0.0000	0.0013	0.0025	0.0000	0.0000	0.0000
OTU_1128	D_Fungi	0.0000	0.0000	0.0010	0.0000	0.0012	0.0000	0.0000	0.0000	0.0000	0.0000	0.0000	0.0000	0.0000	0.0000	0.0000	0.0000	0.0000	0.0000	0.0000	0.0000	0.0000	0.0000	0.0000	0.0000	0.0000	0.0000	0.0000	0.0000	0.0049	0.0000	0.0000	0.0000
OTU_1129	F_Taphrinaceae	0.0000	0.0000	0.0000	0.0000	0.0000	0.0018	0.0000	0.0000	0.0000	0.0000	0.0000	0.0000	0.0000	0.0000	0.0000	0.0000	0.0000	0.0000	0.0000	0.0000	0.0000	0.0000	0.0000	0.0000	0.0000	0.0000	0.0011	0.0000	0.0025	0.0000	0.0000	0.0000
OTU_1130	G_Hemibeltrania	0.0000	0.0000	0.0000	0.0000	0.0000	0.0000	0.0000	0.0000	0.0000	0.0000	0.0000	0.0000	0.0000	0.0000	0.0000	0.0000	0.0000	0.0000	0.0000	0.0000	0.0000	0.0000	0.0000	0.0000	0.0000	0.0000	0.0000	0.0000	0.0025	0.0000	0.0000	0.0000
OTU_1131	G_Arthrinium	0.0000	0.0000	0.0000	0.0000	0.0000	0.0000	0.0000	0.0000	0.0000	0.0000	0.0000	0.0000	0.0000	0.0000	0.0000	0.0000	0.0000	0.0000	0.0000	0.0000	0.0000	0.0000	0.0000	0.0000	0.0000	0.0000	0.0000	0.0000	0.0025	0.0000	0.0000	0.0000
OTU_1132	G_Laetisaria	0.0000	0.0000	0.0000	0.0000	0.0000	0.0000	0.0000	0.0000	0.0000	0.0000	0.0000	0.0000	0.0000	0.0000	0.0000	0.0000	0.0000	0.0000	0.0000	0.0000	0.0119	0.0000	0.0000	0.0000	0.0000	0.0182	0.0000	0.0000	0.0000	0.0000	0.0612	0.0019
OTU_1133	F_Coniochaetaceae	0.0000	0.0000	0.0000	0.0000	0.0000	0.0000	0.0000	0.0000	0.0000	0.0000	0.0000	0.0015	0.0000	0.0000	0.0000	0.0000	0.0000	0.0000	0.0000	0.0000	0.0000	0.0000	0.0000	0.0000	0.0000	0.0017	0.0011	0.0000	0.0000	0.0000	0.0042	0.0019
OTU_1134	G_Stemphylium	0.0000	0.0033	0.0000	0.0000	0.0075	0.0000	0.0000	0.0000	0.0000	0.0000	0.0000	0.0000	0.0020	0.0000	0.0039	0.0000	0.0000	0.0000	0.0000	0.0000	0.0030	0.0000	0.0000	0.0150	0.0000	0.0017	0.0011	0.0000	0.0000	0.0000	0.0348	0.0000
OTU_1135	G_Tetracladium	0.0000	0.0000	0.0000	0.0000	0.0000	0.0000	0.0000	0.0000	0.0019	0.0000	0.0000	0.0044	0.0000	0.0017	0.0000	0.0051	0.0000	0.0000	0.0014	0.0046	0.0000	0.0000	0.0000	0.0032	0.0000	0.0000	0.0000	0.0052	0.0000	0.0000	0.0190	0.0019
OTU_1136	G_Sphaerobolus	0.0000	0.0000	0.0000	0.0000	0.0000	0.0000	0.0000	0.0000	0.0000	0.0000	0.0000	0.0000	0.0000	0.0000	0.0000	0.0000	0.0000	0.0000	0.0000	0.0000	0.0000	0.0000	0.0000	0.0000	0.0000	0.0000	0.0000	0.0000	0.0000	0.0000	0.0939	0.0000
OTU_1137	D_Fungi	0.0000	0.0000	0.0000	0.0000	0.0000	0.0000	0.0000	0.0000	0.0000	0.0000	0.0000	0.0000	0.0000	0.0000	0.0000	0.0000	0.0000	0.0000	0.0000	0.0000	0.0000	0.0000	0.0000	0.0000	0.0000	0.0000	0.0000	0.0000	0.0062	0.0000	0.0000	0.0000
OTU_1138	G_Nematoctonus	0.0000	0.0000	0.0000	0.0000	0.0000	0.0000	0.0000	0.0000	0.0000	0.0000	0.0000	0.0000	0.0000	0.0000	0.0000	0.0000	0.0000	0.0000	0.0000	0.0000	0.0000	0.0021	0.0014	0.0000	0.0000	0.0000	0.0000	0.0000	0.0000	0.0000	0.0032	0.0000
OTU_1139	G_Mortierella	0.0014	0.0000	0.0000	0.0000	0.0000	0.0000	0.0000	0.0000	0.0000	0.0000	0.0000	0.0000	0.0000	0.0000	0.0000	0.0000	0.0000	0.0000	0.0000	0.0000	0.0000	0.0000	0.0000	0.0000	0.0000	0.0000	0.0085	0.0000	0.0000	0.0000	0.0000	0.0000
OTU_1140	D_Fungi	0.0014	0.0000	0.0021	0.0000	0.0012	0.0000	0.0029	0.0014	0.0000	0.0000	0.0035	0.0000	0.0020	0.0000	0.0000	0.0000	0.0021	0.0010	0.0000	0.0000	0.0000	0.0021	0.0014	0.0011	0.0000	0.0000	0.0000	0.0000	0.0012	0.0000	0.0011	0.0000
OTU_1141	C_Leotiomycetes	0.0000	0.0000	0.0000	0.0000	0.0000	0.0000	0.0000	0.0000	0.0000	0.0000	0.0000	0.0000	0.0000	0.0000	0.0000	0.0000	0.0000	0.0000	0.0000	0.0000	0.0000	0.0021	0.0000	0.0000	0.0000	0.0000	0.0000	0.0000	0.0000	0.0000	0.0000	0.0000
OTU_1142	D_Fungi	0.0000	0.0000	0.0000	0.0000	0.0000	0.0000	0.0000	0.0000	0.0000	0.0000	0.0000	0.0000	0.0000	0.0000	0.0000	0.0000	0.0021	0.0000	0.0000	0.0000	0.0015	0.0010	0.0518	0.0000	0.0000	0.0000	0.0000	0.0000	0.0000	0.0000	0.0000	0.0000
OTU_1143	F_Spizellomycetaceae	0.0000	0.0000	0.0000	0.0000	0.0000	0.0000	0.0000	0.0000	0.0000	0.0000	0.0000	0.0000	0.0000	0.0000	0.0000	0.0000	0.0000	0.0000	0.0000	0.0000	0.0000	0.0000	0.4605	0.0000	0.0000	0.0000	0.0000	0.0000	0.0000	0.0000	0.0011	0.0000
OTU_1144	G_Heterobasidion	0.0014	0.0000	0.0000	0.0019	0.0087	0.0018	0.0000	0.0000	0.0019	0.0000	0.0000	0.0000	0.0000	0.0000	0.0000	0.0000	0.0000	0.0000	0.0000	0.0000	0.0000	0.0021	0.0014	0.0000	0.0000	0.0017	0.0000	0.0000	0.0012	0.0000	0.0032	0.0000
OTU_1145	D_Fungi	0.0000	0.0000	0.0000	0.0000	0.0000	0.0000	0.0000	0.0000	0.0000	0.0000	0.0000	0.0015	0.0000	0.0017	0.0000	0.0000	0.0000	0.0000	0.0000	0.0000	0.0000	0.0000	0.0000	0.0000	0.0000	0.0000	0.0053	0.0000	0.0000	0.0033	0.0000	0.0000
OTU_1146	G_Mycocentrospora	0.0000	0.0000	0.0000	0.0000	0.0000	0.0000	0.0000	0.0000	0.0000	0.0000	0.0000	0.0000	0.0000	0.0000	0.0000	0.0000	0.0000	0.0000	0.0000	0.0000	0.0000	0.0000	0.0109	0.0000	0.0000	0.0000	0.0000	0.0000	0.0000	0.0000	0.0000	0.0000
OTU_1147	P_Basidiomycota	0.0014	0.0000	0.0000	0.0000	0.0000	0.0000	0.0000	0.0000	0.0000	0.0000	0.0000	0.0029	0.0000	0.0017	0.0000	0.0000	0.0000	0.0000	0.0000	0.0000	0.0015	0.0010	0.0055	0.0000	0.0000	0.0000	0.0000	0.0000	0.0012	0.0017	0.0000	0.0000
OTU_1148	P_Ascomycota	0.0000	0.0000	0.0000	0.0000	0.0000	0.0000	0.0000	0.0000	0.0000	0.0000	0.0000	0.0000	0.0000	0.0000	0.0000	0.0000	0.0000	0.0000	0.0000	0.0000	0.0000	0.0000	0.0055	0.0000	0.0000	0.0000	0.0000	0.0000	0.0000	0.0000	0.0000	0.0000
OTU_1149	G_Funneliformis	0.0000	0.0000	0.0000	0.0000	0.0012	0.0000	0.0014	0.0000	0.0019	0.0000	0.0000	0.0000	0.0000	0.0000	0.0000	0.0000	0.0000	0.0000	0.0000	0.0000	0.0000	0.0010	0.0000	0.0000	0.0000	0.0000	0.0000	0.0000	0.0037	0.0000	0.0000	0.0019
OTU_1150	D_Fungi	0.0000	0.0000	0.0000	0.0000	0.0000	0.0000	0.0000	0.0014	0.0000	0.0013	0.0000	0.0000	0.0000	0.0000	0.0000	0.0000	0.0000	0.0000	0.0000	0.0000	0.0000	0.0010	0.0000	0.0000	0.0017	0.0000	0.0000	0.0000	0.0025	0.0017	0.0011	0.0019
OTU_1151	D_Fungi	0.0000	0.0000	0.0000	0.0000	0.0000	0.0000	0.0000	0.0000	0.0000	0.0000	0.0000	0.0000	0.0000	0.0000	0.0000	0.0000	0.0000	0.0000	0.0000	0.0000	0.0000	0.0000	0.0000	0.0000	0.0000	0.0000	0.0000	0.0000	0.0025	0.0000	0.0000	0.0000
OTU_1152	G_Oidiodendron	0.0000	0.0000	0.0000	0.0000	0.0000	0.0000	0.0000	0.0000	0.0000	0.0000	0.0000	0.0000	0.0000	0.0000	0.0000	0.0000	0.0000	0.0000	0.0000	0.0000	0.0000	0.0000	0.0055	0.0000	0.0000	0.0000	0.0000	0.0000	0.0000	0.0000	0.0000	0.0019
OTU_1153	G_Absidia	0.0000	0.0000	0.0000	0.0000	0.0000	0.0000	0.0000	0.0000	0.0000	0.0000	0.0000	0.0000	0.0000	0.0000	0.0020	0.0000	0.0000	0.0000	0.0028	0.0000	0.0000	0.0000	0.0055	0.0011	0.0017	0.0017	0.0011	0.0000	0.0000	0.0017	0.0000	0.0000
OTU_1154	D_Fungi	0.0000	0.0000	0.0000	0.0000	0.0000	0.0000	0.0000	0.0000	0.0000	0.0000	0.0000	0.0000	0.0000	0.0000	0.0000	0.0000	0.0000	0.0000	0.0000	0.0031	0.0000	0.0000	0.0027	0.0000	0.0000	0.0000	0.0000	0.0000	0.0000	0.0000	0.0000	0.0000
OTU_1155	D_Fungi	0.0000	0.0000	0.0000	0.0000	0.0000	0.0000	0.0000	0.0000	0.0000	0.0000	0.0000	0.0000	0.0000	0.0000	0.0000	0.0013	0.0000	0.0000	0.0000	0.0031	0.0000	0.0000	0.0027	0.0021	0.0000	0.0000	0.0000	0.0000	0.0000	0.0000	0.0000	0.0000
OTU_1156	D_Fungi	0.0000	0.0000	0.0000	0.0000	0.0000	0.0000	0.0000	0.0000	0.0000	0.0000	0.0000	0.0015	0.0000	0.0000	0.0000	0.0000	0.0000	0.0000	0.0000	0.0015	0.0000	0.0000	0.0055	0.0021	0.0000	0.0000	0.0000	0.0000	0.0000	0.0000	0.0000	0.0000
OTU_1157	D_Fungi	0.0014	0.0017	0.0000	0.0019	0.0025	0.0018	0.0014	0.0014	0.0019	0.0025	0.0018	0.0000	0.0039	0.0000	0.0039	0.0013	0.0021	0.0000	0.0000	0.0000	0.0074	0.0010	0.0027	0.0000	0.0000	0.0017	0.0000	0.0013	0.0025	0.0017	0.0021	0.0000
OTU_1158	G_Leptosphaeria	0.0000	0.0000	0.0000	0.0000	0.0000	0.0000	0.0000	0.0000	0.0000	0.0000	0.0000	0.0000	0.0000	0.0000	0.0000	0.0000	0.0000	0.0000	0.0000	0.0000	0.0000	0.0000	0.0027	0.0000	0.0000	0.0000	0.0000	0.0000	0.0000	0.0000	0.0000	0.0000
OTU_1159	D_Fungi	0.0000	0.0000	0.0000	0.0000	0.0000	0.0000	0.0000	0.0000	0.0000	0.0000	0.0000	0.0000	0.0000	0.0000	0.0000	0.0000	0.0000	0.0000	0.0070	0.0000	0.0000	0.0000	0.0055	0.0011	0.0000	0.0000	0.0000	0.0013	0.0000	0.0000	0.0000	0.0000
OTU_1160	O_Hypocreales	0.0000	0.0000	0.0000	0.0000	0.0000	0.0000	0.0000	0.0000	0.0000	0.0000	0.0000	0.0000	0.0000	0.0000	0.0000	0.0000	0.0000	0.0000	0.0000	0.0000	0.0000	0.0000	0.0027	0.0000	0.0000	0.0000	0.0000	0.0000	0.0000	0.0000	0.0000	0.0000
OTU_1161	F_Hyaloscyphaceae	0.0000	0.0000	0.0000	0.0000	0.0000	0.0000	0.0000	0.0000	0.0000	0.0000	0.0000	0.0000	0.0000	0.0000	0.0000	0.0000	0.0000	0.0000	0.0000	0.0000	0.0000	0.0000	0.0000	0.0000	0.0000	0.0000	0.0000	0.0065	0.0000	0.0000	0.0000	0.0000
OTU_1162	D_Fungi	0.0890	0.0299	0.1395	0.0300	0.0037	0.0089	0.0072	0.0028	0.0650	0.0063	0.0018	0.0161	0.0059	0.0017	0.0137	0.0064	0.0165	0.0031	0.0196	0.0000	0.0074	0.0052	0.0123	0.0107	0.0133	0.0248	0.0148	0.0118	0.0012	0.0033	0.0021	0.0038
OTU_1163	D_Fungi	0.0000	0.0000	0.0000	0.0000	0.0000	0.0000	0.0000	0.0000	0.0000	0.0000	0.0000	0.0000	0.0000	0.0000	0.0000	0.0000	0.0000	0.0000	0.0000	0.0000	0.0000	0.0000	0.0000	0.0000	0.0000	0.0000	0.0011	0.0039	0.0000	0.0017	0.0021	0.0000
OTU_1164	P_Ascomycota	0.0000	0.0000	0.0000	0.0000	0.0000	0.0000	0.0000	0.0000	0.0000	0.0000	0.0000	0.0000	0.0000	0.0000	0.0000	0.0000	0.0000	0.0000	0.0000	0.0000	0.0000	0.0000	0.0000	0.0000	0.0000	0.0050	0.0000	0.0000	0.0000	0.0000	0.0000	0.0000
OTU_1165	G_Agrocybe	0.0000	0.0000	0.0000	0.0000	0.0000	0.0000	0.0000	0.0000	0.0000	0.0000	0.0000	0.0000	0.0000	0.0017	0.0000	0.0026	0.0000	0.0000	0.0000	0.0000	0.0000	0.0000	0.0000	0.0000	0.0000	0.0116	0.0021	0.0013	0.0000	0.0000	0.0000	0.0000
OTU_1166	O_Chaetothyriales	0.0000	0.0000	0.0000	0.0000	0.0000	0.0000	0.0000	0.0000	0.0000	0.0000	0.0000	0.0000	0.0000	0.0000	0.0000	0.0000	0.0000	0.0000	0.0000	0.0000	0.0000	0.0000	0.0000	0.0000	0.0000	0.0033	0.0000	0.0000	0.0000	0.0000	0.0000	0.0000
OTU_1167	P_Ascomycota	0.0000	0.0000	0.0000	0.0000	0.0000	0.0000	0.0000	0.0000	0.0000	0.0000	0.0000	0.0000	0.0000	0.0000	0.0000	0.0000	0.0000	0.0000	0.0000	0.0000	0.0000	0.0000	0.0000	0.0000	0.0000	0.0033	0.0000	0.0000	0.0000	0.0000	0.0000	0.0000
OTU_1168	G_Coprinopsis	0.0000	0.0017	0.0000	0.0000	0.0000	0.0000	0.0014	0.0000	0.0000	0.0013	0.0000	0.0000	0.0020	0.0000	0.0000	0.0000	0.0021	0.0021	0.0014	0.0000	0.0015	0.0000	0.0014	0.0000	0.0000	0.0050	0.0000	0.0000	0.0012	0.0000	0.0000	0.0019
OTU_1169	G_Nemania	0.0000	0.0000	0.0000	0.0000	0.0000	0.0018	0.0014	0.0000	0.0000	0.0000	0.0000	0.0000	0.0020	0.0017	0.0000	0.0000	0.0021	0.0000	0.0000	0.0000	0.0000	0.0000	0.0000	0.0000	0.0000	0.0050	0.0000	0.0013	0.0000	0.0000	0.0000	0.0000
OTU_1170	G_Sebacina	0.0029	0.0000	0.0207	0.0038	0.0050	0.0000	0.0502	0.0000	0.0057	0.0000	0.0000	0.0044	0.0000	0.0000	0.0000	0.0103	0.0000	0.0000	0.0000	0.0015	0.0030	0.0000	0.0000	0.0000	0.0000	0.0050	0.0000	0.0013	0.0037	0.0000	0.0053	0.0000
OTU_1171	C_Dothideomycetes	0.0000	0.0000	0.0000	0.0000	0.0000	0.0000	0.0000	0.0000	0.0000	0.0000	0.0000	0.0000	0.0000	0.0000	0.0000	0.0000	0.0000	0.0000	0.0000	0.0000	0.0000	0.0000	0.0000	0.0000	0.0000	0.0000	0.0000	0.0287	0.0000	0.0000	0.0000	0.0000
OTU_1172	G_Conocybe	0.0000	0.0000	0.0000	0.0000	0.0000	0.0000	0.0014	0.0000	0.0000	0.0000	0.0000	0.0000	0.0000	0.0000	0.0000	0.0000	0.0000	0.0000	0.0000	0.0000	0.0000	0.0000	0.0000	0.0000	0.0000	0.0199	0.0000	0.0078	0.0025	0.0000	0.0000	0.0019
OTU_1173	G_Cystofilobasidium	0.0029	0.0017	0.0052	0.0075	0.0050	0.0035	0.0029	0.0014	0.0000	0.0013	0.0035	0.0015	0.0020	0.0052	0.0020	0.0013	0.0000	0.0010	0.0000	0.0000	0.0074	0.0052	0.0123	0.0000	0.0000	0.0099	0.0000	0.0065	0.0049	0.0033	0.0011	0.0000
OTU_1174	C_Dothideomycetes	0.0000	0.0000	0.0000	0.0000	0.0000	0.0000	0.0000	0.0000	0.0000	0.0000	0.0000	0.0000	0.0000	0.0000	0.0000	0.0000	0.0000	0.0000	0.0000	0.0000	0.0000	0.0000	0.0000	0.0011	0.0017	0.0099	0.0000	0.0000	0.0012	0.0000	0.0000	0.0000
OTU_1175	G_Claroideoglomus	0.0000	0.0000	0.0000	0.0000	0.0000	0.0000	0.0000	0.0000	0.0000	0.0000	0.0088	0.0000	0.0000	0.0017	0.0000	0.0000	0.0000	0.0000	0.0000	0.0000	0.0015	0.0000	0.0000	0.0000	0.0033	0.0000	0.0000	0.0013	0.0000	0.0000	0.0011	0.0000
OTU_1176	D_Fungi	0.0000	0.0000	0.0000	0.0000	0.0000	0.0000	0.0000	0.0000	0.0096	0.0000	0.0000	0.0000	0.0000	0.0000	0.0000	0.0000	0.0000	0.0000	0.0000	0.0000	0.0000	0.0000	0.0000	0.0000	0.0083	0.0000	0.0095	0.0000	0.0000	0.0000	0.0000	0.0000
OTU_1177	G_Podospora	0.0000	0.0000	0.0000	0.0000	0.0000	0.0000	0.0000	0.0000	0.0000	0.0000	0.0000	0.0000	0.0000	0.0000	0.0000	0.0000	0.0000	0.0000	0.0000	0.0000	0.0000	0.0000	0.0000	0.0000	0.0000	0.0000	0.0000	0.0013	0.0000	0.0000	0.0201	0.0000
OTU_1178	G_Glomus	0.0014	0.0000	0.0000	0.0000	0.0037	0.0000	0.0014	0.0000	0.0019	0.0013	0.0053	0.0015	0.0000	0.0000	0.0000	0.0000	0.0000	0.0000	0.0000	0.0000	0.0015	0.0000	0.0000	0.0000	0.0000	0.0000	0.0011	0.0000	0.0000	0.0000	0.0253	0.0000
OTU_1179	F_Xylariaceae	0.0000	0.0000	0.0000	0.0000	0.0000	0.0000	0.0000	0.0000	0.0000	0.0000	0.0000	0.0000	0.0000	0.0000	0.0000	0.0000	0.0000	0.0000	0.0000	0.0000	0.0000	0.0000	0.0000	0.0000	0.0000	0.0000	0.0000	0.0000	0.0689	0.0000	0.0000	0.0000
OTU_1180	P_Ascomycota	0.0000	0.0000	0.0000	0.0000	0.0000	0.0000	0.0000	0.0000	0.0000	0.0000	0.0000	0.0000	0.0000	0.0000	0.0000	0.0000	0.0000	0.0000	0.0000	0.0000	0.0000	0.0000	0.0000	0.0000	0.0000	0.0033	0.0000	0.0000	0.0012	0.0000	0.0000	0.0000
OTU_1181	P_Ascomycota	0.0000	0.0000	0.0000	0.0000	0.0000	0.0000	0.0000	0.0000	0.0000	0.0000	0.0000	0.0000	0.0000	0.0000	0.0000	0.0000	0.0000	0.0000	0.0000	0.0000	0.0000	0.0000	0.0000	0.0000	0.0017	0.0099	0.0063	0.0000	0.0000	0.0000	0.0011	0.0000
OTU_1182	C_Eurotiomycetes	0.0000	0.0000	0.0000	0.0000	0.0000	0.0018	0.0000	0.0000	0.0000	0.0000	0.0018	0.0000	0.0020	0.0000	0.0000	0.0000	0.0000	0.0000	0.0000	0.0000	0.0000	0.0000	0.0000	0.0000	0.0000	0.0033	0.0000	0.0000	0.0000	0.0000	0.0000	0.0000
OTU_1183	G_Peziza	0.0000	0.0000	0.0000	0.0000	0.0000	0.0000	0.0000	0.0000	0.0000	0.0000	0.0000	0.0000	0.0000	0.0000	0.0000	0.0000	0.0000	0.0000	0.0000	0.0000	0.0000	0.0000	0.0000	0.0000	0.0000	0.0050	0.0000	0.0000	0.0000	0.0000	0.0000	0.0000
OTU_1184	G_Leucosporidiella	0.0014	0.0000	0.0010	0.0000	0.0012	0.0000	0.0000	0.0000	0.0000	0.0000	0.0000	0.0000	0.0000	0.0000	0.0000	0.0000	0.0000	0.0000	0.0000	0.0000	0.0015	0.0000	0.0000	0.0000	0.0000	0.0017	0.0011	0.0000	0.0062	0.0017	0.0000	0.0038
OTU_1185	G_Funneliformis	0.0043	0.0000	0.0000	0.0000	0.0286	0.0071	0.0043	0.0084	0.0000	0.0000	0.0000	0.0000	0.0059	0.0000	0.0156	0.0000	0.0000	0.0000	0.0000	0.0000	0.0015	0.0042	0.0000	0.0000	0.0100	0.0000	0.0000	0.0209	0.0037	0.0165	0.0021	0.0000
OTU_1186	O_Lecanorales	0.0000	0.0000	0.0000	0.0000	0.0000	0.0000	0.0000	0.0000	0.0000	0.0000	0.0018	0.0000	0.0000	0.0000	0.0000	0.0000	0.0000	0.0000	0.0000	0.0000	0.0000	0.0000	0.0000	0.0011	0.0050	0.0000	0.0000	0.0000	0.0000	0.0000	0.0000	0.0000
OTU_1187	G_Diversispora	0.0000	0.0000	0.0000	0.0000	0.0000	0.0000	0.0000	0.0000	0.0000	0.0000	0.0000	0.0000	0.0039	0.0017	0.0000	0.0000	0.0000	0.0000	0.0000	0.0000	0.0000	0.0000	0.0000	0.0000	0.0033	0.0000	0.0000	0.0000	0.0000	0.0000	0.0000	0.0000
OTU_1188	O_Pleosporales	0.0000	0.0000	0.0000	0.0000	0.0000	0.0000	0.0000	0.0000	0.0000	0.0000	0.0000	0.0000	0.0000	0.0000	0.0000	0.0000	0.0000	0.0000	0.0000	0.0015	0.0000	0.7668	0.0000	0.0021	0.0000	0.0000	0.0000	0.0000	0.0000	0.0000	0.0000	0.0000
OTU_1189	G_Cladophialophora	0.0000	0.0000	0.0000	0.0000	0.0000	0.0000	0.0000	0.0000	0.0000	0.0000	0.0000	0.0044	0.0000	0.0000	0.0000	0.0000	0.0000	0.0000	0.0000	0.0015	0.0000	0.0000	0.0041	0.0053	0.0000	0.0000	0.0000	0.0000	0.0000	0.0017	0.0000	0.0000
OTU_1190	D_Fungi	0.0000	0.0000	0.0000	0.0000	0.0000	0.0000	0.0000	0.0000	0.0000	0.0000	0.0000	0.0000	0.0000	0.0000	0.0020	0.0000	0.0021	0.0000	0.0000	0.0000	0.0000	0.0000	0.0000	0.0000	0.0000	0.0017	0.0148	0.0000	0.0000	0.0000	0.0011	0.0000
OTU_1191	P_Ascomycota	0.0000	0.0000	0.0000	0.0000	0.0000	0.0000	0.0000	0.0000	0.0000	0.0000	0.0000	0.0000	0.0000	0.0000	0.0000	0.0000	0.0000	0.0000	0.0014	0.0000	0.0000	0.4388	0.0000	0.0000	0.0000	0.0000	0.0000	0.0000	0.0000	0.0017	0.0000	0.0000
OTU_1192	G_Exophiala	0.0000	0.0000	0.0000	0.0000	0.0000	0.0000	0.0000	0.0000	0.0019	0.0000	0.0000	0.0073	0.0000	0.0000	0.0000	0.0000	0.0000	0.0000	0.0000	0.0000	0.0000	0.0000	0.0000	0.0000	0.0000	0.0000	0.0000	0.0000	0.0000	0.0000	0.0000	0.0000
OTU_1193	D_Fungi	0.0000	0.0000	0.0000	0.0000	0.0000	0.0000	0.0000	0.0000	0.0019	0.0000	0.0000	0.0029	0.0000	0.0000	0.0000	0.0000	0.0000	0.0000	0.0000	0.0000	0.0000	0.0000	0.0000	0.0000	0.0000	0.0000	0.0000	0.0000	0.0000	0.0000	0.0000	0.0000
OTU_1194	G_Glomus	0.0000	0.0000	0.0000	0.0000	0.0000	0.0000	0.0000	0.0000	0.0000	0.0000	0.0000	0.0000	0.0000	0.0000	0.0000	0.0000	0.0000	0.0000	0.0000	0.0000	0.0000	0.0000	0.0000	0.0021	0.0000	0.0000	0.0000	0.0000	0.0000	0.0000	0.0000	0.0000
OTU_1195	O_Onygenales	0.0000	0.0000	0.0000	0.0000	0.0000	0.0000	0.0000	0.0000	0.0000	0.0000	0.0000	0.0000	0.0000	0.0000	0.0000	0.0000	0.0000	0.0000	0.0000	0.0000	0.0000	0.0000	0.0000	0.0032	0.0000	0.0000	0.0000	0.0000	0.0000	0.0000	0.0000	0.0000
OTU_1196	D_Fungi	0.0000	0.0000	0.0000	0.0000	0.0000	0.0000	0.0000	0.0000	0.0000	0.0000	0.0000	0.0000	0.0000	0.0000	0.0000	0.0000	0.0000	0.0000	0.0000	0.0000	0.0000	0.0000	0.0000	0.0021	0.0000	0.0000	0.0000	0.0000	0.0000	0.0000	0.0000	0.0000
OTU_1197	P_Ascomycota	0.0000	0.0000	0.0000	0.0000	0.0000	0.0000	0.0000	0.0000	0.0000	0.0000	0.0000	0.0029	0.0000	0.0000	0.0000	0.0000	0.0000	0.0000	0.0000	0.0046	0.0000	0.0000	0.0000	0.0021	0.0000	0.0000	0.0000	0.0000	0.0000	0.0000	0.0000	0.0000
OTU_1198	D_Fungi	0.0000	0.0000	0.0000	0.0000	0.0000	0.0000	0.0000	0.0000	0.0000	0.0000	0.0000	0.0000	0.0000	0.0000	0.0000	0.0000	0.0000	0.0000	0.0000	0.0000	0.0000	0.0209	0.0000	0.0000	0.0000	0.0000	0.0000	0.0000	0.0000	0.0000	0.0000	0.0000
OTU_1199	P_Ascomycota	0.0000	0.0000	0.0000	0.0000	0.0000	0.0000	0.0000	0.0000	0.0000	0.0000	0.0000	0.0000	0.0000	0.0000	0.0000	0.0000	0.0000	0.0000	0.0000	0.0000	0.0000	0.0167	0.0000	0.0000	0.0000	0.0000	0.0000	0.0000	0.0000	0.0000	0.0000	0.0000
OTU_1200	G_Phaeosphaeria	0.0000	0.0017	0.0000	0.0000	0.0000	0.0000	0.0000	0.0000	0.0000	0.0000	0.0000	0.0000	0.0000	0.0000	0.0000	0.0000	0.0000	0.0000	0.0014	0.0000	0.0000	0.0000	0.0000	0.0011	0.0000	0.0017	0.0074	0.0000	0.0000	0.0000	0.0011	0.0000
OTU_1201	P_Ascomycota	0.0000	0.0000	0.0000	0.0000	0.0000	0.0000	0.0000	0.0000	0.0000	0.0000	0.0000	0.0000	0.0000	0.0000	0.0000	0.0000	0.0000	0.0000	0.0000	0.0000	0.0000	0.0219	0.0000	0.0000	0.0000	0.0000	0.0000	0.0000	0.0000	0.0000	0.0000	0.0000
OTU_1202	P_Ascomycota	0.0000	0.0000	0.0000	0.0000	0.0000	0.0000	0.0000	0.0000	0.0000	0.0000	0.0000	0.0000	0.0000	0.0000	0.0000	0.0000	0.0000	0.0000	0.0000	0.0000	0.0000	0.0146	0.0000	0.0000	0.0000	0.0000	0.0000	0.0000	0.0000	0.0000	0.0000	0.0000
OTU_1203	P_Ascomycota	0.0000	0.0000	0.0000	0.0000	0.0000	0.0018	0.0000	0.0000	0.0000	0.0000	0.0000	0.0000	0.0000	0.0000	0.0000	0.0000	0.0000	0.0000	0.0000	0.0000	0.0000	0.2267	0.0014	0.0000	0.0000	0.0000	0.0000	0.0000	0.0000	0.0017	0.0000	0.0000
OTU_1204	D_Fungi	0.0000	0.0000	0.0000	0.0000	0.0000	0.0018	0.0000	0.0000	0.0000	0.0000	0.0000	0.0000	0.0000	0.0000	0.0000	0.0000	0.0000	0.0000	0.0000	0.0000	0.0000	0.0031	0.0000	0.0011	0.0000	0.0000	0.0000	0.0000	0.0000	0.0000	0.0000	0.0000
OTU_1205	D_Fungi	0.0014	0.0033	0.0000	0.0019	0.0000	0.0000	0.0014	0.0000	0.0019	0.0013	0.0018	0.0000	0.0020	0.0035	0.0000	0.0000	0.0000	0.0000	0.0014	0.0000	0.0059	0.0000	0.0000	0.0000	0.0000	0.0033	0.0085	0.0000	0.0025	0.0000	0.0021	0.0019
OTU_1206	G_Exophiala	0.0000	0.0000	0.0000	0.0000	0.0000	0.0018	0.0000	0.0000	0.0000	0.0000	0.0000	0.0073	0.0000	0.0000	0.0000	0.0000	0.0021	0.0000	0.0000	0.0000	0.0000	0.0000	0.0000	0.0000	0.0000	0.0000	0.0000	0.0000	0.0000	0.0000	0.0000	0.0000
OTU_1207	G_Diversispora	0.0000	0.0000	0.0000	0.0000	0.0012	0.0000	0.0000	0.0000	0.0019	0.0000	0.0000	0.0029	0.0059	0.0017	0.0000	0.0000	0.0000	0.0000	0.0000	0.0000	0.0000	0.0000	0.0000	0.0000	0.0000	0.0000	0.0000	0.0000	0.0000	0.0000	0.0000	0.0000
OTU_1208	G_Acremonium	0.0330	0.0000	0.0320	0.0000	0.0236	0.0000	0.0000	0.0014	0.0593	0.0390	0.0653	0.0380	0.0000	0.0000	0.0020	0.0540	0.0000	0.0010	0.0000	0.0000	0.0000	0.0000	0.0000	0.0011	0.0017	0.0000	0.0613	0.0823	0.0074	0.0000	0.0401	0.0000
OTU_1209	G_Entyloma	0.0000	0.0000	0.0000	0.0000	0.0000	0.0000	0.0000	0.0000	0.0000	0.0000	0.0000	0.0000	0.0000	0.0000	0.0000	0.0000	0.0000	0.0000	0.0000	0.0000	0.0074	0.0052	0.0027	0.0021	0.0000	0.0000	0.0000	0.0000	0.0012	0.0000	0.0000	0.0000
OTU_1210	P_Basidiomycota	0.0000	0.0000	0.0010	0.0000	0.0000	0.0000	0.0000	0.0000	0.0000	0.0000	0.0000	0.0000	0.0000	0.0000	0.0000	0.0000	0.0000	0.0000	0.0000	0.0000	0.0000	0.0073	0.0000	0.0011	0.0000	0.0000	0.0000	0.0000	0.0000	0.0000	0.0000	0.0000
OTU_1211	D_Fungi	0.0000	0.0000	0.0000	0.0000	0.0012	0.0000	0.0000	0.0000	0.0000	0.0000	0.0000	0.0015	0.0020	0.0000	0.0000	0.0013	0.0021	0.0000	0.0000	0.0000	0.0015	0.0000	0.0027	0.0043	0.0000	0.0000	0.0000	0.0026	0.0000	0.0017	0.0000	0.0000
OTU_1212	G_Puccinia	0.0000	0.0000	0.0000	0.0000	0.0000	0.0000	0.0000	0.0000	0.0000	0.0000	0.0000	0.0000	0.0000	0.0000	0.0000	0.0000	0.0000	0.0000	0.0000	0.0000	0.0000	0.0000	0.0000	0.0021	0.0000	0.0000	0.0000	0.0000	0.0000	0.0000	0.0000	0.0000
OTU_1213	G_Cercophora	0.0000	0.0000	0.0000	0.0000	0.0000	0.0000	0.0000	0.0000	0.0000	0.0000	0.0000	0.0000	0.0000	0.0000	0.0000	0.0000	0.0041	0.0000	0.0000	0.0015	0.0000	0.0000	0.0000	0.0000	0.0000	0.0000	0.0000	0.0000	0.0000	0.0000	0.0000	0.0000
OTU_1214	G_Chalara	0.0000	0.0000	0.0000	0.0000	0.0000	0.0000	0.0000	0.0000	0.0000	0.0000	0.0000	0.0000	0.0000	0.0000	0.0000	0.0000	0.0000	0.0000	0.0000	0.0000	0.0000	0.0000	0.0000	0.0021	0.0017	0.0000	0.0000	0.0000	0.0000	0.0000	0.0000	0.0000
OTU_1215	G_Conocybe	0.0000	0.0000	0.0000	0.0000	0.0000	0.0000	0.0000	0.0000	0.0000	0.0000	0.0000	0.0000	0.0000	0.0000	0.0000	0.0000	0.0289	0.0000	0.0000	0.0000	0.0000	0.0000	0.0000	0.0000	0.0017	0.0000	0.0011	0.0000	0.0000	0.0000	0.0000	0.1781
OTU_1216	F_Schizoporaceae	0.0000	0.0000	0.0000	0.0000	0.0000	0.0000	0.0000	0.0000	0.0000	0.0000	0.0000	0.0000	0.0000	0.0000	0.0020	0.0000	0.0021	0.0000	0.0000	0.0000	0.0000	0.0000	0.0000	0.0021	0.0000	0.0000	0.0000	0.0000	0.0012	0.0000	0.0000	0.0000
OTU_1217	G_Dioszegia	0.0000	0.0000	0.0000	0.0000	0.0000	0.0000	0.0014	0.0000	0.0000	0.0000	0.0000	0.0000	0.0000	0.0000	0.0020	0.0000	0.0000	0.0000	0.0000	0.0000	0.0000	0.0000	0.0000	0.0021	0.0000	0.0000	0.0000	0.0000	0.0000	0.0000	0.0021	0.0000
OTU_1218	P_Basidiomycota	0.0000	0.0000	0.0000	0.0000	0.0000	0.0000	0.0000	0.0000	0.0000	0.0000	0.0000	0.0000	0.0000	0.0000	0.0000	0.0000	0.0000	0.0000	0.0000	0.0000	0.0000	0.0000	0.0000	0.0021	0.0000	0.0000	0.0000	0.0000	0.0000	0.0000	0.0000	0.0000
OTU_1219	P_Ascomycota	0.0000	0.0000	0.0000	0.0000	0.0000	0.0000	0.0000	0.0000	0.0000	0.0000	0.0000	0.0000	0.0000	0.0000	0.0000	0.0000	0.0000	0.0000	0.0000	0.0015	0.0000	0.0000	0.0027	0.0021	0.0000	0.0000	0.0000	0.0000	0.0000	0.0000	0.0000	0.0000
OTU_1220	D_Fungi	0.0000	0.0000	0.0000	0.0000	0.0000	0.0000	0.0000	0.0000	0.0000	0.0000	0.0000	0.0000	0.0000	0.0000	0.0000	0.0000	0.0041	0.0000	0.0014	0.0000	0.0015	0.0021	0.0000	0.0011	0.0000	0.0000	0.0021	0.0000	0.0000	0.0000	0.0000	0.0000
OTU_1221	G_Diversispora	0.0014	0.0000	0.0000	0.0000	0.0000	0.0000	0.0000	0.0000	0.0000	0.0000	0.0000	0.0000	0.0000	0.0000	0.0000	0.0000	0.0000	0.0000	0.0000	0.0000	0.0000	0.0000	0.0000	0.0032	0.0000	0.0000	0.0000	0.0000	0.0000	0.0000	0.0000	0.0000
OTU_1222	F_Agaricaceae	0.0000	0.0000	0.0000	0.0000	0.0000	0.0000	0.0000	0.0000	0.0000	0.0000	0.0000	0.0000	0.0000	0.0000	0.0000	0.0000	0.0062	0.0000	0.0000	0.0000	0.0000	0.0000	0.0000	0.0000	0.0000	0.0000	0.0000	0.0000	0.0000	0.0000	0.0000	0.0000
OTU_1223	F_Xylariaceae	0.0000	0.0000	0.0000	0.0000	0.0000	0.0000	0.0000	0.0000	0.0000	0.0000	0.0000	0.0000	0.0000	0.0000	0.0000	0.0000	0.0000	0.0000	0.0000	0.0000	0.0000	0.0000	0.0000	0.0021	0.0000	0.0000	0.0000	0.0000	0.0000	0.0000	0.0000	0.0000
OTU_1224	D_Fungi	0.0000	0.0000	0.0000	0.0000	0.0000	0.0000	0.0000	0.0000	0.0000	0.0000	0.0000	0.0000	0.0000	0.0000	0.0000	0.0000	0.0000	0.0000	0.0000	0.0031	0.0000	0.0000	0.0027	0.0043	0.0000	0.0000	0.0000	0.0000	0.0000	0.0000	0.0011	0.0000
OTU_1225	D_Fungi	0.0000	0.0000	0.0000	0.0000	0.0000	0.0000	0.0000	0.0000	0.0000	0.0000	0.0000	0.0000	0.0000	0.0000	0.0000	0.0000	0.0021	0.0010	0.0000	0.0000	0.0030	0.0000	0.0000	0.0021	0.0000	0.0000	0.0000	0.0000	0.0000	0.0000	0.0000	0.0019
OTU_1226	D_Fungi	0.0000	0.0000	0.0000	0.0000	0.0000	0.0000	0.0000	0.0000	0.0000	0.0000	0.0000	0.0000	0.0000	0.0000	0.0000	0.0000	0.0021	0.0000	0.0000	0.0015	0.0000	0.0010	0.0000	0.0021	0.0000	0.0000	0.0000	0.0000	0.0000	0.0000	0.0000	0.0000
OTU_1227	G_Amphinema	0.0000	0.0000	0.0000	0.0000	0.0000	0.0000	0.0000	0.0000	0.0000	0.0000	0.0000	0.0000	0.0000	0.0000	0.0000	0.0000	0.0000	0.0000	0.0000	0.0000	0.0000	0.0000	0.0014	0.0021	0.0000	0.0000	0.0000	0.0000	0.0000	0.0000	0.0000	0.0000
OTU_1228	D_Fungi	0.0000	0.0000	0.0000	0.0000	0.0000	0.0000	0.0000	0.0000	0.0000	0.0000	0.0000	0.0000	0.0000	0.0000	0.0000	0.0000	0.0041	0.0000	0.0000	0.0000	0.0000	0.0000	0.0000	0.0021	0.0000	0.0000	0.0000	0.0000	0.0000	0.0000	0.0011	0.0000
OTU_1229	G_Tilletia	0.0000	0.0000	0.0000	0.0000	0.0000	0.0000	0.0000	0.0000	0.0000	0.0000	0.0000	0.0000	0.0000	0.0000	0.0000	0.0000	0.0062	0.0000	0.0000	0.0000	0.0000	0.0000	0.0000	0.0011	0.0000	0.0000	0.0000	0.0000	0.0000	0.0000	0.0000	0.0000
OTU_1230	G_Hyphodontia	0.0000	0.0000	0.0000	0.0000	0.0000	0.0000	0.0000	0.0000	0.0000	0.0000	0.0000	0.0000	0.0000	0.0000	0.0000	0.0000	0.0000	0.0000	0.0000	0.0077	0.0000	0.0000	0.0000	0.0053	0.0000	0.0000	0.0000	0.0000	0.0000	0.0000	0.0000	0.0000
OTU_1231	F_Meripilaceae	0.0014	0.0000	0.0000	0.0000	0.0000	0.0000	0.0000	0.0000	0.0000	0.0000	0.0000	0.0000	0.0000	0.0000	0.0000	0.0000	0.0000	0.0000	0.0000	0.0000	0.0000	0.0000	0.0000	0.0021	0.0000	0.0000	0.0000	0.0000	0.0000	0.0000	0.0032	0.0000
OTU_1232	D_Fungi	0.0000	0.0000	0.0000	0.0000	0.0012	0.0000	0.0000	0.0014	0.0000	0.0000	0.0000	0.0000	0.0000	0.0000	0.0000	0.0000	0.0000	0.0000	0.0000	0.0000	0.0000	0.0000	0.0000	0.0021	0.0000	0.0000	0.0000	0.0000	0.0000	0.0000	0.0021	0.0000
OTU_1233	G_Diversispora	0.0014	0.0000	0.0000	0.0000	0.0012	0.0000	0.0000	0.0000	0.0000	0.0000	0.0000	0.0000	0.0000	0.0017	0.0000	0.0000	0.0000	0.0000	0.0000	0.0000	0.0000	0.0010	0.0000	0.0021	0.0000	0.0000	0.0000	0.0000	0.0000	0.0000	0.0000	0.0000
OTU_1234	G_Coniosporium	0.0000	0.0000	0.0000	0.0000	0.0000	0.0000	0.0000	0.0000	0.0000	0.0000	0.0000	0.0000	0.0020	0.0000	0.0000	0.0000	0.0578	0.0000	0.0000	0.0000	0.0015	0.0000	0.0000	0.0011	0.0000	0.0000	0.0000	0.0000	0.0012	0.0000	0.0000	0.0000
OTU_1235	G_Diversispora	0.0000	0.0000	0.0000	0.0000	0.0000	0.0000	0.0000	0.0000	0.0000	0.0000	0.0000	0.0000	0.0020	0.0000	0.0020	0.0000	0.0000	0.0000	0.0000	0.0000	0.0000	0.0000	0.0000	0.0021	0.0000	0.0000	0.0000	0.0000	0.0000	0.0000	0.0000	0.0000
OTU_1236	D_Fungi	0.0000	0.0000	0.0000	0.0019	0.0161	0.0000	0.0072	0.0028	0.0038	0.0025	0.0018	0.0000	0.0039	0.0017	0.0000	0.0039	0.0000	0.0000	0.0042	0.0000	0.0015	0.0000	0.0041	0.0032	0.0000	0.0017	0.0053	0.0013	0.0012	0.0000	0.0011	0.0019
OTU_1237	D_Fungi	0.0000	0.0000	0.0021	0.0000	0.0012	0.0000	0.0000	0.0014	0.0000	0.0000	0.0000	0.0000	0.0000	0.0000	0.0020	0.0013	0.0000	0.0000	0.0014	0.0000	0.0000	0.0010	0.0027	0.0000	0.0000	0.0000	0.0000	0.0000	0.0000	0.0017	0.0000	0.0000
OTU_1238	D_Fungi	0.0000	0.0000	0.0000	0.0000	0.0000	0.0000	0.0000	0.0000	0.0000	0.0000	0.0000	0.0000	0.0000	0.0000	0.0000	0.0000	0.0000	0.0000	0.0000	0.0000	0.0000	0.0000	0.0027	0.0000	0.0000	0.0000	0.0011	0.0000	0.0000	0.0017	0.0011	0.0000
OTU_1239	D_Fungi	0.0000	0.0000	0.0000	0.0000	0.0000	0.0000	0.0000	0.0000	0.0000	0.0000	0.0000	0.0000	0.0000	0.0000	0.0000	0.0000	0.0000	0.0000	0.0000	0.0031	0.0000	0.0000	0.0041	0.0000	0.0000	0.0000	0.0000	0.0000	0.0000	0.0000	0.0000	0.0000
OTU_1240	D_Fungi	0.0014	0.0000	0.0000	0.0019	0.0000	0.0000	0.0000	0.0000	0.0000	0.0000	0.0000	0.0000	0.0000	0.0000	0.0000	0.0000	0.0000	0.0000	0.0000	0.0015	0.0015	0.0000	0.0027	0.0000	0.0000	0.0000	0.0000	0.0000	0.0000	0.0000	0.0021	0.0000
OTU_1241	C_Agaricomycetes	0.0000	0.0000	0.0000	0.0000	0.0037	0.0000	0.0000	0.0000	0.0019	0.0000	0.0000	0.0015	0.0000	0.0000	0.0020	0.0000	0.0000	0.0000	0.0000	0.0046	0.0015	0.0000	0.0041	0.0000	0.0000	0.0000	0.0000	0.0000	0.0000	0.0000	0.0000	0.0019
OTU_1242	C_Agaricomycetes	0.0000	0.0000	0.0000	0.0000	0.0025	0.0000	0.0000	0.0000	0.0000	0.0000	0.0000	0.0088	0.0000	0.0000	0.0000	0.0026	0.0000	0.0000	0.0000	0.0000	0.0000	0.0010	0.0027	0.0000	0.0000	0.0000	0.0000	0.0000	0.0000	0.0000	0.0000	0.0000
OTU_1243	D_Fungi	0.0014	0.0000	0.0000	0.0000	0.0000	0.0000	0.0000	0.0000	0.0038	0.0025	0.0018	0.0000	0.0020	0.0000	0.0000	0.0026	0.0000	0.0000	0.0028	0.0000	0.0030	0.0000	0.0041	0.0000	0.0000	0.0017	0.0000	0.0000	0.0012	0.0033	0.0000	0.0000
OTU_1244	D_Fungi	0.0000	0.0000	0.0000	0.0000	0.0000	0.0000	0.0000	0.0000	0.0000	0.0000	0.0000	0.0015	0.0000	0.0000	0.0000	0.0000	0.0000	0.0000	0.0014	0.0000	0.0000	0.0000	0.0041	0.0000	0.0000	0.0000	0.0000	0.0000	0.0000	0.0000	0.0000	0.0000
OTU_1245	G_Pyrenophora	0.0014	0.0000	0.0000	0.0000	0.0000	0.0000	0.0000	0.0000	0.0784	0.0000	0.0000	0.0000	0.0000	0.0000	0.0391	0.0000	0.0000	0.0000	0.0000	0.0000	0.0015	0.0000	0.0055	0.1551	0.0000	0.0000	0.0000	0.0000	0.0074	0.0000	0.0000	0.0000
OTU_1246	G_Clavicorona	0.0014	0.0017	0.0000	0.0000	0.0000	0.0000	0.0000	0.0000	0.0000	0.0000	0.0000	0.0000	0.0000	0.0000	0.0000	0.0000	0.0000	0.0000	0.0000	0.0015	0.0000	0.0010	0.0027	0.0471	0.0000	0.0000	0.0000	0.0000	0.0000	0.0000	0.0000	0.0000
OTU_1247	P_Ascomycota	0.0000	0.0000	0.0000	0.0000	0.0000	0.0000	0.0000	0.0000	0.0000	0.0000	0.0000	0.0000	0.0000	0.0000	0.0000	0.0000	0.0000	0.0000	0.0000	0.0000	0.0000	0.0000	0.0000	0.0192	0.0000	0.0000	0.0000	0.0000	0.0012	0.0000	0.0000	0.0000
OTU_1248	P_Ascomycota	0.0000	0.0000	0.0000	0.0000	0.0012	0.0000	0.0000	0.0000	0.0000	0.0000	0.0000	0.0000	0.0000	0.0000	0.0000	0.0000	0.0000	0.0000	0.0000	0.0000	0.0015	0.0000	0.0000	0.0139	0.0000	0.0000	0.0000	0.0000	0.0000	0.0000	0.0000	0.0000
OTU_1249	G_Geomyces	0.0043	0.0133	0.0134	0.0094	0.0075	0.0106	0.0100	0.0070	0.0000	0.0050	0.0035	0.0058	0.0059	0.0209	0.0196	0.0154	0.0103	0.0418	0.0084	0.0062	0.0089	0.0031	0.0041	0.0107	0.0017	0.0050	0.0042	0.0052	0.0037	0.0083	0.0053	0.0000
OTU_1250	P_Ascomycota	0.0014	0.0000	0.0010	0.0000	0.0000	0.0018	0.0000	0.0014	0.0000	0.0000	0.0018	0.0015	0.0000	0.0000	0.0000	0.0000	0.0000	0.0000	0.0000	0.0000	0.0000	0.0000	0.0000	0.0107	0.0000	0.0000	0.0000	0.0000	0.0000	0.0000	0.0032	0.0000
OTU_1251	C_Microbotryomycetes	0.0000	0.0000	0.0000	0.0000	0.0000	0.0000	0.0000	0.0000	0.0000	0.0000	0.0000	0.0000	0.0000	0.0000	0.0000	0.0000	0.0000	0.0000	0.0000	0.0000	0.0000	0.0000	0.0000	0.0053	0.0000	0.0000	0.0000	0.0000	0.0000	0.0000	0.0000	0.0000
OTU_1252	P_Ascomycota	0.0000	0.0000	0.0000	0.0019	0.0025	0.0000	0.0000	0.0000	0.0000	0.0000	0.0000	0.0000	0.0000	0.0017	0.0000	0.0013	0.0000	0.0000	0.0000	0.0000	0.0000	0.0000	0.0000	0.0096	0.0000	0.0000	0.0000	0.0000	0.0000	0.0000	0.0000	0.0000
OTU_1253	D_Fungi	0.0000	0.0000	0.0000	0.0000	0.0000	0.0000	0.0000	0.0000	0.0000	0.0000	0.0000	0.0000	0.0000	0.0000	0.0020	0.0013	0.0021	0.0000	0.0042	0.0031	0.0000	0.0000	0.0000	0.0043	0.0000	0.0000	0.0000	0.0000	0.0000	0.0000	0.0000	0.0000
OTU_1254	P_Ascomycota	0.0000	0.0000	0.0010	0.0019	0.0012	0.0000	0.0000	0.0000	0.0038	0.0000	0.0000	0.0015	0.0000	0.0000	0.0000	0.0013	0.0000	0.0000	0.0014	0.0000	0.0000	0.0000	0.0000	0.0053	0.0000	0.0000	0.0000	0.0000	0.0000	0.0000	0.0000	0.0019
OTU_1255	G_Diversispora	0.0000	0.0000	0.0000	0.0000	0.0000	0.0000	0.0000	0.0000	0.0000	0.0000	0.0000	0.0000	0.0000	0.0000	0.0000	0.0000	0.0000	0.0000	0.0000	0.0000	0.0000	0.0000	0.0000	0.0075	0.0000	0.0000	0.0000	0.0000	0.0000	0.0000	0.0000	0.0000
OTU_1256	G_Vermispora	0.0000	0.0000	0.0000	0.0000	0.0000	0.0000	0.0000	0.0000	0.0019	0.0013	0.0000	0.0015	0.0000	0.0000	0.0000	0.0000	0.0000	0.0000	0.0084	0.0046	0.0074	0.0000	0.0014	0.0107	0.0000	0.0000	0.0000	0.0000	0.0000	0.0000	0.0011	0.0000
OTU_1257	G_Coprinopsis	0.0000	0.0000	0.0000	0.0000	0.0000	0.0000	0.0000	0.0000	0.0000	0.0000	0.0000	0.0000	0.0000	0.0000	0.0000	0.0000	0.0000	0.0450	0.0000	0.0000	0.0000	0.0000	0.0000	0.0032	0.0000	0.0000	0.0011	0.0000	0.0000	0.0000	0.0000	0.0000
OTU_1258	G_Agaricus	0.0000	0.0000	0.0000	0.0000	0.0000	0.0000	0.0000	0.0000	0.0000	0.0000	0.0035	0.0000	0.0000	0.0000	0.0000	0.0000	0.0000	0.0000	0.0000	0.0000	0.0000	0.0000	0.0000	0.0000	0.0000	0.0000	0.0000	0.0000	0.0000	0.0000	0.0000	0.0000
OTU_1259	G_Serpula	0.0000	0.0000	0.0000	0.0000	0.0000	0.0000	0.0000	0.0000	0.0000	0.0000	0.0071	0.0000	0.0000	0.0000	0.0000	0.0000	0.0000	0.0000	0.0000	0.0000	0.0000	0.0000	0.0000	0.0000	0.0000	0.0000	0.0000	0.0013	0.0012	0.0000	0.0000	0.0000
OTU_1260	F_Lophiostomataceae	0.0000	0.0000	0.0000	0.0000	0.0025	0.0000	0.0000	0.0028	0.0000	0.0000	0.0035	0.0000	0.0000	0.0000	0.0000	0.0000	0.0000	0.0000	0.0014	0.0000	0.0000	0.0000	0.0000	0.0000	0.0000	0.0000	0.0000	0.0000	0.0012	0.0000	0.0000	0.0000
OTU_1261	C_Agaricomycetes	0.0000	0.0000	0.0021	0.0000	0.0000	0.0000	0.0000	0.0000	0.0000	0.0000	0.0000	0.0000	0.0000	0.0000	0.0000	0.0000	0.0000	0.0000	0.0000	0.0000	0.0000	0.0219	0.0000	0.0011	0.0000	0.0000	0.0000	0.0000	0.0000	0.0000	0.0000	0.0000
OTU_1262	C_Agaricomycetes	0.0029	0.0000	0.0000	0.0019	0.0000	0.0000	0.0000	0.0014	0.0000	0.0000	0.0088	0.0029	0.0000	0.0000	0.0039	0.0026	0.0000	0.0000	0.0000	0.0000	0.0000	0.0000	0.0000	0.0000	0.0000	0.0000	0.0000	0.0000	0.0000	0.0000	0.0000	0.0000
OTU_1263	D_Fungi	0.0000	0.0000	0.0000	0.0000	0.0000	0.0000	0.0000	0.0000	0.0000	0.0000	0.0000	0.0088	0.0000	0.0000	0.0000	0.0000	0.0021	0.0000	0.0028	0.0015	0.0000	0.0000	0.0014	0.0000	0.0000	0.0000	0.0000	0.0013	0.0012	0.0000	0.0000	0.0000
OTU_1264	C_Agaricomycetes	0.0000	0.0000	0.0000	0.0000	0.0000	0.0000	0.0000	0.0000	0.0000	0.0000	0.0000	0.0088	0.0000	0.0000	0.0000	0.0000	0.0000	0.0000	0.0000	0.0000	0.0000	0.0000	0.0000	0.0000	0.0000	0.0000	0.0000	0.0000	0.0000	0.0000	0.0000	0.0000
OTU_1265	P_Ascomycota	0.0000	0.0000	0.0000	0.0000	0.0000	0.0000	0.0000	0.0000	0.0019	0.0013	0.0018	0.0044	0.0000	0.0017	0.0000	0.0000	0.0000	0.0000	0.0000	0.0000	0.0000	0.0000	0.0000	0.0000	0.0000	0.0000	0.0000	0.0000	0.0000	0.0000	0.0000	0.0000
OTU_1266	P_Ascomycota	0.0000	0.0000	0.0000	0.0000	0.0000	0.0000	0.0000	0.0000	0.0019	0.0000	0.0000	0.0073	0.0020	0.0000	0.0000	0.0000	0.0000	0.0000	0.0000	0.0000	0.0000	0.0000	0.0014	0.0000	0.0000	0.0000	0.0011	0.0000	0.0000	0.0000	0.0000	0.0000
OTU_1267	D_Fungi	0.0014	0.0000	0.0010	0.0019	0.0037	0.0000	0.0029	0.0000	0.0000	0.0000	0.0000	0.0058	0.0000	0.0000	0.0000	0.0000	0.0062	0.0000	0.0014	0.0000	0.0030	0.0000	0.0000	0.0000	0.0017	0.0017	0.0021	0.0039	0.0012	0.0000	0.0000	0.0019
OTU_1268	G_Coprinus	0.0000	0.0000	0.0000	0.0000	0.0000	0.0000	0.0000	0.0000	0.0000	0.0000	0.0000	0.0000	0.0000	0.0000	0.0000	0.0000	0.0000	0.0000	0.0000	0.0000	0.0059	0.0010	0.0000	0.0000	0.0000	0.0000	0.0000	0.0013	0.0000	0.0000	0.0000	0.0000
OTU_1269	D_Fungi	0.0000	0.0000	0.0000	0.0000	0.0000	0.0000	0.0000	0.0000	0.0000	0.0000	0.0000	0.0000	0.0000	0.0000	0.0000	0.0000	0.0000	0.0000	0.0000	0.0000	0.0044	0.0000	0.0000	0.0000	0.0000	0.0000	0.0000	0.0000	0.0000	0.0000	0.0000	0.0000
OTU_1270	D_Fungi	0.0000	0.0000	0.0000	0.0000	0.0012	0.0018	0.0014	0.0014	0.0000	0.0000	0.0000	0.0000	0.0020	0.0000	0.0000	0.0013	0.0000	0.0000	0.0000	0.0000	0.0044	0.0010	0.0014	0.0011	0.0000	0.0017	0.0000	0.0013	0.0000	0.0099	0.0000	0.0038
OTU_1271	G_Psathyrella	0.0000	0.0000	0.0000	0.0000	0.0000	0.0000	0.0000	0.0000	0.0000	0.0000	0.0000	0.0000	0.0000	0.0000	0.0000	0.0000	0.0021	0.0000	0.0014	0.0000	0.0074	0.0000	0.0000	0.0000	0.0000	0.0000	0.0000	0.0000	0.0000	0.0000	0.0000	0.0000
OTU_1272	D_Fungi	0.0000	0.0033	0.0000	0.0000	0.0000	0.0000	0.0000	0.0000	0.0000	0.0000	0.0000	0.0000	0.0000	0.0000	0.0000	0.0000	0.0000	0.0000	0.0000	0.0000	0.0030	0.0000	0.0000	0.0000	0.0000	0.0000	0.0000	0.0000	0.0000	0.0000	0.0000	0.0000
OTU_1273	C_Dothideomycetes	0.0000	0.0000	0.0000	0.0000	0.0000	0.0000	0.0000	0.0000	0.0000	0.0000	0.0000	0.0000	0.0000	0.0000	0.0000	0.0000	0.0000	0.0000	0.0000	0.0000	0.0059	0.0000	0.0000	0.0000	0.0000	0.0000	0.0000	0.0000	0.0000	0.0000	0.0000	0.0000
OTU_1274	D_Fungi	0.0000	0.0000	0.0000	0.0000	0.0000	0.0000	0.0000	0.0000	0.0000	0.0000	0.0000	0.0000	0.0000	0.0000	0.0000	0.0000	0.0000	0.0000	0.0000	0.0000	0.0000	0.0000	0.0000	0.0000	0.0000	0.0000	0.0000	0.0000	0.0000	0.0000	0.0000	0.0076
OTU_1275	G_Sistotrema	0.0000	0.0000	0.0021	0.0000	0.0000	0.0000	0.0000	0.0000	0.0000	0.0000	0.0000	0.0000	0.0000	0.0000	0.0000	0.0000	0.0000	0.0000	0.0014	0.0000	0.0000	0.0000	0.0000	0.0000	0.0017	0.0017	2.5824	0.0000	0.0000	0.0000	0.0011	0.0000
OTU_1276	P_Ascomycota	0.0000	0.0000	0.0000	0.0000	0.0000	0.0000	0.0000	0.0000	0.0000	0.0000	0.0000	0.0000	0.0000	0.0000	0.0000	0.0000	0.0000	0.0000	0.0000	0.0000	0.0000	0.0000	0.0000	0.0000	0.0000	0.0000	0.0000	0.0013	0.0000	0.0000	0.0000	0.0057
OTU_1277	P_Ascomycota	0.0000	0.0000	0.0000	0.0000	0.0000	0.0000	0.0000	0.0000	0.0000	0.0000	0.0000	0.0000	0.0000	0.0000	0.0000	0.0000	0.0000	0.0000	0.0000	0.0015	0.0133	0.0000	0.0000	0.0000	0.0000	0.0000	0.0000	0.0000	0.0000	0.0000	0.0000	0.0000
OTU_1278	O_Agaricales	0.0000	0.0000	0.0000	0.0000	0.0000	0.0000	0.0000	0.0000	0.0000	0.0000	0.0000	0.0000	0.0000	0.0000	0.0000	0.0000	0.0000	0.0000	0.0000	0.0000	0.0000	0.0000	0.0000	0.0000	0.0000	0.0000	0.0000	0.0026	0.0000	0.0000	0.0000	0.0038
OTU_1279	D_Fungi	0.0029	0.0000	0.0000	0.0000	0.0000	0.0035	0.0000	0.0000	0.0000	0.0000	0.0000	0.0000	0.0000	0.0000	0.0020	0.0000	0.0000	0.0000	0.0000	0.0000	0.0000	0.0000	0.0000	0.0000	0.0000	0.0000	0.0000	0.0000	0.0000	0.0149	0.0000	0.0019
OTU_1280	O_Agaricales	0.0000	0.0000	0.0000	0.0000	0.0000	0.0000	0.0000	0.0000	0.0000	0.0000	0.0000	0.0000	0.0000	0.0000	0.0000	0.0000	0.0000	0.0000	0.0000	0.0000	0.0104	0.0000	0.0000	0.0000	0.0000	0.0000	0.0000	0.0000	0.0000	0.0000	0.0000	0.0000
OTU_1281	D_Fungi	0.0014	0.0000	0.0000	0.0000	0.0012	0.0000	0.0000	0.0000	0.0000	0.0000	0.0000	0.0000	0.0000	0.0000	0.0000	0.0000	0.0000	0.0000	0.0014	0.0000	0.0000	0.0000	0.0014	0.0000	0.0000	0.0000	0.0000	0.0000	0.0012	0.0231	0.0053	0.0019
OTU_1282	D_Fungi	0.0100	0.0000	0.0041	0.0019	0.0087	0.0000	0.0000	0.0028	0.0000	0.0139	0.0018	0.0044	0.0098	0.0052	0.0098	0.0000	0.0000	0.0021	0.0000	0.0000	0.0000	0.0010	0.0014	0.0000	0.0000	0.0083	0.0201	0.0104	0.0062	0.0248	0.0032	0.0152
OTU_1283	G_Lepista	0.0000	0.0000	0.0000	0.0000	0.0000	0.0000	0.0000	0.0000	0.0000	0.0000	0.0018	0.0015	0.0000	0.0000	0.0000	0.0000	0.0000	0.0000	0.0000	0.0000	0.0000	0.0000	0.0000	0.0000	0.0000	0.0000	0.0000	0.0000	0.0000	0.0066	0.0000	0.0000
OTU_1284	F_Strophariaceae	0.0000	0.0000	0.0000	0.0000	0.0000	0.0000	0.0000	0.0014	0.0000	0.0000	0.0000	0.0000	0.0000	0.0000	0.0000	0.0000	0.0000	0.0000	0.0000	0.0000	0.0341	0.0000	0.0000	0.0000	0.0017	0.0000	0.0000	0.0000	0.0000	0.0000	0.0000	0.0000
OTU_1285	G_Thanatephorus	0.0000	0.0000	0.0000	0.0000	0.0000	0.0000	0.0000	0.0000	0.0000	0.0000	0.0000	0.0000	0.0000	0.0000	0.0000	0.0000	0.0000	0.0000	0.0000	0.0000	0.0059	0.0000	0.0000	0.0000	0.0000	0.0000	0.0000	0.0000	0.0000	0.0000	0.0000	0.0000
OTU_1286	G_Pycnidiophora	0.0000	0.0000	0.0000	0.0000	0.0012	0.0000	0.0000	0.0000	0.0000	0.0000	0.0000	0.0000	0.0000	0.0000	0.0000	0.0000	0.0000	0.0010	0.0000	0.0000	0.0000	0.0000	0.0000	0.0000	0.0017	0.0000	0.0000	0.0000	0.0025	0.0050	0.0000	0.0000
OTU_1287	G_Conocybe	0.0000	0.0000	0.0000	0.0000	0.0000	0.0000	0.0000	0.0000	0.0000	0.0000	0.0000	0.0000	0.0000	0.0000	0.0000	0.0000	0.0000	0.0000	0.0000	0.0000	0.0000	0.0000	0.0000	0.0000	0.0000	0.0000	0.0000	0.0000	0.0000	0.0066	0.0000	0.0000
OTU_1288	D_Fungi	0.0000	0.0000	0.0000	0.0000	0.0000	0.0000	0.0000	0.0000	0.0000	0.0000	0.0000	0.0000	0.0000	0.0000	0.0000	0.0000	0.0000	0.0000	0.0000	0.0000	0.0000	0.0000	0.0000	0.0000	0.0000	0.0000	0.0000	0.0000	0.0000	0.0033	0.0000	0.0000
OTU_1289	C_Sordariomycetes	0.0000	0.0000	0.0000	0.0000	0.0000	0.0000	0.0000	0.0000	0.0000	0.0000	0.0000	0.0000	0.0000	0.0000	0.0000	0.0000	0.0021	0.0000	0.0000	0.0015	0.0000	0.0000	0.0000	0.0000	0.0017	0.0000	0.0000	0.0000	0.0000	0.0050	0.0000	0.0000
OTU_1290	O_Agaricales	0.0000	0.0000	0.0000	0.0000	0.0000	0.0000	0.0000	0.0000	0.0000	0.0000	0.0000	0.0000	0.0000	0.0000	0.0000	0.0000	0.0000	0.0000	0.0000	0.0000	0.0000	0.0000	0.0000	0.0000	0.0000	0.0000	0.0000	0.0000	0.0000	0.0033	0.0000	0.0000
OTU_1291	G_Monosporascus	0.0014	0.0000	0.0000	0.0000	0.0000	0.0000	0.0000	0.0000	0.0000	0.0000	0.0000	0.0000	0.0000	0.0000	0.0000	0.0000	0.0000	0.0000	0.0000	0.0000	0.0000	0.0000	0.0000	0.0000	0.0000	0.0000	0.0000	0.0000	0.0000	0.0033	0.0000	0.0000
OTU_1292	G_Pluteus	0.0000	0.0000	0.0000	0.0000	0.0000	0.0018	0.0000	0.0000	0.0000	0.0000	0.0000	0.0000	0.0000	0.0000	0.0000	0.0000	0.0000	0.0000	0.0000	0.0000	0.0000	0.0000	0.0000	0.0000	0.0000	0.0000	0.0000	0.0000	0.0000	0.0033	0.0000	0.0019
OTU_1293	O_Pleosporales	0.0000	0.0000	0.0000	0.0000	0.0000	0.0000	0.0000	0.0000	0.0000	0.0000	0.0000	0.0000	0.0000	0.0000	0.0000	0.0000	0.0000	0.0000	0.0000	0.0000	0.1496	0.0000	0.0000	0.0000	0.0000	0.0000	0.0000	0.0000	0.0000	0.0000	0.0000	0.0000
OTU_1294	D_Fungi	0.0000	0.0000	0.0031	0.0019	0.0000	0.0000	0.0014	0.0014	0.0038	0.0013	0.0035	0.0015	0.0000	0.0070	0.0000	0.0000	0.0021	0.0000	0.0028	0.0000	0.0000	0.0000	0.0000	0.0021	0.0000	0.0000	0.0000	0.0000	0.0000	0.0083	0.0021	0.0000
OTU_1295	D_Fungi	0.0000	0.0000	0.0000	0.0000	0.0000	0.0000	0.0000	0.0000	0.0000	0.0000	0.0000	0.0015	0.0000	0.0000	0.0000	0.0000	0.0021	0.0000	0.0000	0.0000	0.0015	0.0000	0.0027	0.0000	0.0000	0.0000	0.0000	0.0026	0.0012	0.0033	0.0032	0.0000
OTU_1296	G_Preussia	0.0014	0.0000	0.0000	0.0000	0.0000	0.0018	0.0000	0.0000	0.0000	0.0000	0.0000	0.0000	0.0000	0.0000	0.0000	0.0000	0.0000	0.0000	0.0000	0.0000	0.0000	0.0000	0.0000	0.0000	0.0000	0.0000	0.0000	0.0000	0.0000	0.0033	0.0000	0.0000
OTU_1297	D_Fungi	0.0000	0.0000	0.0000	0.0000	0.0000	0.0000	0.0000	0.0000	0.0000	0.0000	0.0000	0.0000	0.0000	0.0000	0.0000	0.0000	0.0000	0.0000	0.0000	0.0000	0.0000	0.0000	0.0000	0.0000	0.0000	0.0000	0.0000	0.0000	0.0000	0.0000	0.0000	0.0303
OTU_1298	P_Ascomycota	0.0000	0.0000	0.0000	0.0000	0.0000	0.0000	0.0000	0.0000	0.0000	0.0000	0.0000	0.0000	0.0000	0.0000	0.0000	0.0000	0.0000	0.0000	0.0014	0.0000	0.0000	0.0000	0.0000	0.0000	0.0000	0.0000	0.0000	0.0000	0.0000	0.0000	0.0000	0.0038
OTU_1299	G_Lepraria	0.0000	0.0000	0.0000	0.0000	0.0000	0.0000	0.0000	0.0000	0.0000	0.0000	0.0000	0.0000	0.0000	0.0000	0.0000	0.0000	0.0000	0.0000	0.0000	0.0000	0.0000	0.0000	0.0000	0.0000	0.0000	0.0000	0.0000	0.0000	0.0000	0.0050	0.0000	0.0000
OTU_1300	C_Agaricomycetes	0.0000	0.0000	0.0000	0.0000	0.0000	0.0000	0.0000	0.0014	0.0000	0.0000	0.0000	0.0000	0.0000	0.0000	0.0000	0.0000	0.0000	0.0000	0.0000	0.0000	0.0000	0.0000	0.0000	0.0000	0.0000	0.0000	0.0000	0.0000	0.0000	0.0033	0.0000	0.0000
OTU_1301	C_Dothideomycetes	0.0000	0.0000	0.0000	0.0000	0.0000	0.0000	0.0000	0.0000	0.0000	0.0000	0.0000	0.0000	0.0000	0.0000	0.0000	0.0000	0.0000	0.0000	0.0000	0.0000	0.0000	0.0000	0.0000	0.0000	0.0000	0.0000	0.0000	0.0000	0.0000	0.0033	0.0000	0.0019
OTU_1302	D_Fungi	0.0000	0.0000	0.0000	0.0000	0.0000	0.0000	0.0000	0.0000	0.0000	0.0000	0.0000	0.0000	0.0000	0.0000	0.0000	0.0000	0.0000	0.0000	0.0000	0.0000	0.0000	0.0000	0.0000	0.0000	0.0017	0.0000	0.0000	0.0000	0.0000	0.0000	0.0000	0.0038
OTU_1303	G_Arthroderma	0.0000	0.0000	0.0000	0.0000	0.0000	0.0000	0.0000	0.0000	0.0000	0.0000	0.0000	0.0000	0.0000	0.0000	0.0000	0.0000	0.0000	0.0000	0.0000	0.0000	0.0000	0.0000	0.0000	0.0000	0.0000	0.0017	0.0000	0.0000	0.0000	0.0000	0.0021	0.0038
OTU_1304	D_Fungi	0.0000	0.0000	0.0000	0.0019	0.0037	0.0035	0.0000	0.0014	0.0000	0.0013	0.0000	0.0015	0.0000	0.0000	0.0000	0.0026	0.0000	0.0000	0.0000	0.0000	0.0000	0.0000	0.0000	0.0000	0.0000	0.0000	0.0000	0.0000	0.0025	0.0000	0.0021	0.0000
OTU_1305	D_Fungi	0.0000	0.0000	0.0000	0.0000	0.0099	0.0000	0.0000	0.0000	0.0038	0.0013	0.0018	0.0029	0.0000	0.0035	0.0039	0.0000	0.0000	0.0000	0.0000	0.0000	0.0000	0.0000	0.0000	0.0000	0.0000	0.0000	0.0000	0.0000	0.0000	0.0000	0.0000	0.0000
OTU_1306	C_Agaricomycetes	0.0000	0.0000	0.0000	0.0000	0.0062	0.0000	0.0000	0.0000	0.0000	0.0000	0.0000	0.0000	0.0000	0.0000	0.0000	0.0000	0.0000	0.0000	0.0000	0.0000	0.0000	0.0000	0.0000	0.0000	0.0000	0.0000	0.0000	0.0000	0.0000	0.0000	0.0000	0.0000
OTU_1307	G_Diversispora	0.0000	0.0033	0.0010	0.0019	0.0087	0.0071	0.0029	0.0028	0.0000	0.0013	0.0018	0.0000	0.0020	0.0000	0.0000	0.0026	0.0000	0.0000	0.0000	0.0000	0.0000	0.0010	0.0000	0.0000	0.0000	0.0000	0.0000	0.0000	0.0000	0.0017	0.0000	0.0038
OTU_1308	C_Agaricomycetes	0.0000	0.0000	0.0000	0.0000	0.0062	0.0018	0.0000	0.0000	0.0000	0.0000	0.0000	0.0000	0.0000	0.0000	0.0000	0.0000	0.0000	0.0000	0.0000	0.0000	0.0000	0.0000	0.0000	0.0000	0.0000	0.0000	0.0000	0.0000	0.0000	0.0000	0.0000	0.0000
OTU_1309	P_Ascomycota	0.0000	0.0000	0.0000	0.0000	0.0050	0.0000	0.0000	0.0000	0.0000	0.0000	0.0035	0.0000	0.0000	0.0000	0.0000	0.0000	0.0000	0.0000	0.0000	0.0000	0.0000	0.0000	0.0000	0.0000	0.0000	0.0000	0.0000	0.0000	0.0000	0.0000	0.0000	0.0000
OTU_1310	D_Fungi	0.0000	0.0000	0.0000	0.0000	0.0062	0.0000	0.0000	0.0000	0.0000	0.0000	0.0000	0.0000	0.0000	0.0000	0.0000	0.0000	0.0000	0.0000	0.0000	0.0000	0.0015	0.0000	0.0000	0.0000	0.0000	0.0000	0.0000	0.0000	0.0000	0.0017	0.0000	0.0000
OTU_1311	G_Melanconium	0.0000	0.0000	0.0000	0.0000	0.0025	0.0000	0.0000	0.0000	0.0000	0.0000	0.0000	0.0000	0.0000	0.0000	0.0000	0.0000	0.0000	0.0000	0.0000	0.0000	0.0000	0.0000	0.0000	0.0000	0.0000	0.0000	0.0000	0.0000	0.0000	0.0000	0.0000	0.0000
OTU_1312	D_Fungi	0.0000	0.0000	0.0000	0.0000	0.0000	0.0018	0.0043	0.0000	0.0000	0.0000	0.0000	0.0000	0.0000	0.0000	0.0000	0.0000	0.0000	0.0000	0.0014	0.0000	0.0000	0.0000	0.0000	0.0000	0.0000	0.0000	0.0000	0.0000	0.0000	0.0000	0.0000	0.0000
OTU_1313	F_Pleosporaceae	0.0014	0.0000	0.0031	0.0000	0.0012	0.0000	0.0000	0.0000	0.0019	0.0000	0.0018	0.0000	0.0000	0.0000	0.0000	0.0000	0.0000	0.0000	0.0000	0.0000	0.0000	0.0000	0.0000	0.0021	0.0000	0.0017	0.0000	0.0000	0.0000	0.0000	0.0000	0.0000
OTU_1314	G_Geastrum	0.0000	0.0000	0.0041	0.0000	0.0000	0.0000	0.0000	0.0000	0.0000	0.0000	0.0000	0.0000	0.0000	0.0000	0.0000	0.0000	0.0000	0.0000	0.0000	0.0015	0.0000	0.0000	0.0000	0.0000	0.0000	0.0000	0.0000	0.0000	0.0000	0.0000	0.0000	0.0000
OTU_1315	G_Cryptococcus	0.0000	0.0000	0.0000	0.0000	0.0000	0.0000	0.0043	0.0000	0.0000	0.0000	0.0000	0.0000	0.0000	0.0000	0.0000	0.0000	0.0000	0.0000	0.0000	0.0000	0.0000	0.0000	0.0027	0.0000	0.0000	0.0000	0.0000	0.0000	0.0000	0.0000	0.0000	0.0000
OTU_1316	D_Fungi	0.0014	0.0000	0.0000	0.0000	0.0099	0.0035	0.0000	0.0000	0.0000	0.0000	0.0000	0.0000	0.0000	0.0000	0.0000	0.0000	0.0000	0.0000	0.0000	0.0000	0.0000	0.0000	0.0000	0.0000	0.0000	0.0000	0.0000	0.0000	0.0000	0.0000	0.0000	0.0000
OTU_1317	G_Cladophialophora	0.0043	0.0000	0.0000	0.0000	0.0000	0.0000	0.0000	0.0000	0.0000	0.0000	0.0000	0.0000	0.0000	0.0000	0.0000	0.0000	0.0000	0.0000	0.0000	0.0015	0.0000	0.0000	0.0000	0.0000	0.0000	0.0000	0.0000	0.0000	0.0000	0.0314	0.0000	0.0000
OTU_1318	G_Hypoxylon	0.0000	0.0017	0.0010	0.0038	0.0050	0.0000	0.0000	0.0000	0.0000	0.0000	0.0000	0.0000	0.0000	0.0000	0.0000	0.0000	0.0000	0.0000	0.0000	0.0000	0.0015	0.0000	0.0000	0.0000	0.0000	0.0017	0.0011	0.0000	0.0000	0.0000	0.0000	0.0000
OTU_1319	G_Tricholoma	0.0000	0.0000	0.0000	0.0000	0.0000	0.0000	0.0014	0.0000	0.0000	0.0000	0.0035	0.0000	0.0000	0.0000	0.0000	0.0000	0.0000	0.0000	0.0000	0.0000	0.0000	0.0000	0.0000	0.0000	0.0000	0.0000	0.0000	0.0000	0.0000	0.0000	0.0000	0.0000
OTU_1320	C_Agaricomycetes	0.0000	0.0000	0.0010	0.0000	0.0112	0.0000	0.0000	0.0000	0.0000	0.0000	0.0000	0.0000	0.0020	0.0000	0.0000	0.0000	0.0000	0.0000	0.0000	0.0000	0.0000	0.0000	0.0000	0.0021	0.0000	0.0000	0.0000	0.0013	0.0000	0.0000	0.0000	0.0000
OTU_1321	G_Scoliciosporum	0.0000	0.0000	0.0000	0.0000	0.0000	0.0018	0.0000	0.0000	0.0000	0.0000	0.0018	0.0000	0.0000	0.0000	0.0000	0.0000	0.0000	0.0000	0.0000	0.0000	0.0000	0.0000	0.0000	0.0000	0.0000	0.0000	0.0000	0.0000	0.0000	0.0050	0.0000	0.0000
OTU_1322	G_Thanatephorus	0.0000	0.0000	0.0000	0.0000	0.0000	0.0000	0.0000	0.0000	0.0000	0.0000	0.0000	0.0000	0.0000	0.0000	0.0000	0.0013	0.0000	0.0000	0.0000	0.0015	0.0000	0.0000	0.0000	0.0000	0.0000	0.0000	0.0000	0.0000	0.0000	0.0083	0.0000	0.0000
OTU_1323	G_Schizothecium	0.0000	0.0000	0.0000	0.0000	0.0000	0.0000	0.0000	0.0000	0.0000	0.0000	0.0000	0.0000	0.0000	0.0000	0.0000	0.0000	0.0000	0.0000	0.0000	0.0000	0.0030	0.0000	0.0000	0.0000	0.0000	0.0000	0.0011	0.0000	0.0000	0.0000	0.0000	0.0000
OTU_1324	P_Basidiomycota	0.0000	0.0000	0.0000	0.0038	0.0000	0.0000	0.0000	0.0000	0.0000	0.0000	0.0000	0.0000	0.0000	0.0000	0.0000	0.0000	0.0000	0.0000	0.0000	0.0000	0.0044	0.0000	0.0000	0.0000	0.0000	0.0017	0.0000	0.0013	0.0000	0.0000	0.0000	0.0000
OTU_1325	G_Scutellinia	0.0000	0.0000	0.0000	0.0000	0.0075	0.0000	0.0000	0.0000	0.0000	0.0000	0.0000	0.0000	0.0000	0.0000	0.0000	0.0000	0.0000	0.0000	0.0000	0.0000	0.0000	0.0000	0.0000	0.0000	0.0000	0.0000	0.0000	0.0000	0.0000	0.0000	0.0000	0.0000
OTU_1326	D_Fungi	0.0000	0.0000	0.0000	0.0000	0.0000	0.0000	0.0086	0.0000	0.0000	0.0000	0.0000	0.0000	0.0000	0.0000	0.0000	0.0000	0.0000	0.0000	0.0000	0.0000	0.0000	0.0000	0.0000	0.0000	0.0000	0.0000	0.0000	0.0000	0.0000	0.0000	0.0000	0.0000
OTU_1327	D_Fungi	0.0000	0.0000	0.0000	0.0019	0.0037	0.0000	0.0000	0.0028	0.0000	0.0000	0.0018	0.0000	0.0000	0.0000	0.0020	0.0013	0.0021	0.0000	0.0000	0.0000	0.0000	0.0000	0.0000	0.0000	0.0000	0.0000	0.0000	0.0000	0.0000	0.0000	0.0000	0.0000
OTU_1328	G_Coprinopsis	0.0000	0.0000	0.0000	0.0000	0.0000	0.0000	0.0115	0.0000	0.0000	0.0000	0.0000	0.0000	0.0000	0.0000	0.0000	0.0000	0.0000	0.5405	0.0014	0.0000	0.0000	0.0000	0.0000	0.0000	0.0000	0.0000	0.0000	0.0000	0.0000	0.0000	0.0000	0.0000
OTU_1329	G_Claroideoglomus	0.0000	0.0000	0.0000	0.0000	0.0149	0.0071	0.0014	0.0056	0.0057	0.0000	0.0000	0.0000	0.0020	0.0017	0.0020	0.0000	0.0000	0.0000	0.0000	0.0000	0.0000	0.0000	0.0014	0.0011	0.0000	0.0000	0.0042	0.0000	0.0000	0.0000	0.0074	0.0000
OTU_1330	O_Pleosporales	0.0000	0.0000	0.0000	0.0000	0.0000	0.0000	0.0100	0.0000	0.0000	0.0000	0.0000	0.0015	0.0000	0.0000	0.0000	0.0000	0.0000	0.0000	0.0000	0.0000	0.0000	0.0000	0.0000	0.0000	0.0000	0.0000	0.0000	0.0000	0.0000	0.0000	0.0000	0.0000
OTU_1331	P_Ascomycota	0.0000	0.0000	0.0000	0.0000	0.0037	0.0018	0.0000	0.0000	0.0000	0.0000	0.0035	0.0000	0.0000	0.0000	0.0000	0.0013	0.0000	0.0000	0.0000	0.0000	0.0000	0.0000	0.0014	0.0000	0.0000	0.0000	0.0000	0.0000	0.0000	0.0000	0.0000	0.0000
OTU_1332	D_Fungi	0.0000	0.0000	0.0021	0.0000	0.0000	0.0000	0.0000	0.0000	0.0000	0.0000	0.0000	0.0000	0.0020	0.0000	0.0000	0.0000	0.0000	0.0000	0.0000	0.0000	0.0000	0.0000	0.0000	0.0000	0.0000	0.0000	0.0000	0.0000	0.0000	0.0000	0.0032	0.0000
OTU_1333	G_Devriesia	0.0000	0.0000	0.0000	0.0000	0.0000	0.0000	0.0000	0.0000	0.0000	0.0000	0.0000	0.0000	0.0000	0.0000	0.0000	0.0000	0.0000	0.0000	0.0000	0.0000	0.0000	0.0000	0.0000	0.0000	0.0000	0.0000	0.0000	0.0000	0.0000	0.0000	0.0021	0.0000
OTU_1334	C_Cystobasidiomycetes	0.0000	0.0000	0.0000	0.0000	0.0000	0.0000	0.0014	0.0000	0.0000	0.0000	0.0000	0.0000	0.0000	0.0000	0.0000	0.0000	0.0000	0.0000	0.0014	0.0000	0.0000	0.0000	0.0000	0.0000	0.0000	0.0000	0.0000	0.0000	0.0000	0.0000	0.0053	0.0000
OTU_1335	G_Coprinopsis	0.0000	0.0000	0.0000	0.0000	0.0000	0.0000	0.0000	0.0000	0.0000	0.0000	0.0000	0.0000	0.0000	0.0000	0.0000	0.0000	0.0000	0.0000	0.0000	0.0000	0.0000	0.0000	0.0000	0.0000	0.0000	0.0000	0.0000	0.1632	0.0000	0.0000	0.0000	0.0000
OTU_1336	G_Phaeothecoidea	0.0000	0.0000	0.0000	0.0000	0.0000	0.0000	0.0000	0.0000	0.0000	0.0000	0.0000	0.0000	0.0000	0.0000	0.0000	0.0000	0.0000	0.0000	0.0000	0.0000	0.0000	0.0000	0.0000	0.0000	0.0000	0.0000	0.0000	0.0000	0.0000	0.0000	0.0032	0.0000
OTU_1337	D_Fungi	0.0000	0.0000	0.0000	0.0000	0.0000	0.0000	0.0014	0.0000	0.0000	0.0000	0.0000	0.0000	0.0000	0.0000	0.0000	0.0000	0.0000	0.0000	0.0000	0.0000	0.0000	0.0000	0.0014	0.0000	0.0000	0.0000	0.0000	0.0000	0.0000	0.0000	0.0042	0.0000
OTU_1338	D_Fungi	0.0000	0.0000	0.0000	0.0000	0.0000	0.0000	0.0000	0.0000	0.0000	0.0000	0.0000	0.0000	0.0000	0.0017	0.0020	0.0000	0.0000	0.0000	0.0000	0.0000	0.0015	0.0000	0.0000	0.0000	0.0000	0.0000	0.0000	0.0000	0.0000	0.0017	0.0053	0.0000
OTU_1339	D_Fungi	0.0000	0.0017	0.0000	0.0000	0.0000	0.0000	0.0000	0.0000	0.0038	0.0000	0.0000	0.0000	0.0000	0.0000	0.0000	0.0000	0.0000	0.0000	0.0000	0.0000	0.0000	0.0000	0.0014	0.0021	0.0017	0.0000	0.0011	0.0013	0.0000	0.0017	0.0032	0.0000
OTU_1340	D_Fungi	0.0000	0.0017	0.0000	0.0019	0.0000	0.0000	0.0014	0.0000	0.0000	0.0025	0.0000	0.0000	0.0000	0.0000	0.0000	0.0000	0.0000	0.0000	0.0000	0.0000	0.0000	0.0000	0.0000	0.0000	0.0000	0.0000	0.0000	0.0000	0.0012	0.0000	0.0042	0.0019
OTU_1341	P_Ascomycota	0.0000	0.0000	0.0000	0.0000	0.0000	0.0000	0.0000	0.0000	0.0000	0.0000	0.0000	0.0000	0.0000	0.0000	0.0000	0.0000	0.0000	0.0000	0.0014	0.0077	0.0000	0.0000	0.0000	0.0000	0.0000	0.0000	0.0000	0.0000	0.0000	0.0000	0.0000	0.0000
OTU_1342	C_Agaricomycetes	0.0000	0.0000	0.0000	0.0000	0.0000	0.0000	0.0000	0.0000	0.0000	0.0000	0.0000	0.0000	0.0000	0.0000	0.0000	0.0000	0.0000	0.0000	0.0000	0.0092	0.0000	0.0000	0.0000	0.0000	0.0000	0.0000	0.0000	0.0000	0.0000	0.0000	0.0000	0.0000
OTU_1343	P_Ascomycota	0.0000	0.0000	0.0000	0.0000	0.0000	0.0000	0.0000	0.0000	0.0000	0.0000	0.0000	0.0000	0.0000	0.0000	0.0000	0.0000	0.0000	0.0000	0.0000	0.0200	0.0000	0.0000	0.0000	0.0000	0.0000	0.0000	0.0000	0.0000	0.0000	0.0000	0.0000	0.0000
OTU_1344	C_Agaricomycetes	0.0000	0.0000	0.0000	0.0000	0.0000	0.0000	0.0000	0.0000	0.0000	0.0000	0.0000	0.0000	0.0000	0.0000	0.0000	0.0000	0.0000	0.0000	0.0000	0.0323	0.0000	0.0000	0.0000	0.0000	0.0000	0.0000	0.0000	0.0000	0.0000	0.0000	0.0000	0.0000
OTU_1345	D_Fungi	0.0000	0.0000	0.0000	0.0000	0.0000	0.0000	0.0000	0.0000	0.0000	0.0000	0.0000	0.0000	0.0000	0.0000	0.0000	0.0000	0.0000	0.0000	0.0000	0.0046	0.0000	0.0000	0.0000	0.0000	0.0000	0.0000	0.0000	0.0000	0.0000	0.0000	0.0000	0.0000
OTU_1346	G_Sistotrema	0.0000	0.0000	0.0000	0.0000	0.0000	0.0000	0.0000	0.0000	0.0000	0.0013	0.0000	0.0000	0.0000	0.0000	0.0000	0.0000	0.0000	0.0000	0.0000	0.0385	0.0000	0.0000	0.0000	0.0000	0.0000	0.0000	0.0000	0.0000	0.0000	0.0000	0.0000	0.0000
OTU_1347	C_Agaricomycetes	0.0000	0.0000	0.0000	0.0000	0.0000	0.0000	0.0000	0.0000	0.0000	0.0000	0.0000	0.0000	0.0000	0.0000	0.0000	0.0000	0.0000	0.0000	0.0056	0.0123	0.0000	0.0000	0.0014	0.0000	0.0000	0.0000	0.0000	0.0000	0.0000	0.0000	0.0000	0.0000
OTU_1348	F_Spizellomycetaceae	0.0029	0.0000	0.0000	0.0000	0.0000	0.0000	0.0000	0.0000	0.0000	0.0000	0.0000	0.0000	0.0000	0.0000	0.0000	0.0000	0.0000	0.0000	0.0112	0.0123	0.0000	0.0010	0.0014	0.0053	0.0000	0.0000	0.0000	0.0000	0.0000	0.0000	0.0000	0.0000
OTU_1349	C_Agaricomycetes	0.0000	0.0000	0.0000	0.0000	0.0000	0.0000	0.0000	0.0000	0.0000	0.0000	0.0000	0.0000	0.0000	0.0000	0.0000	0.0000	0.0000	0.0000	0.0000	0.0108	0.0000	0.0000	0.0000	0.0000	0.0000	0.0000	0.0000	0.0000	0.0000	0.0000	0.0000	0.0000
OTU_1350	G_Geastrum	0.0000	0.0000	0.0000	0.0019	0.0000	0.0000	0.0000	0.0000	0.0000	0.0000	0.0000	0.0000	0.0000	0.0000	0.0000	0.0000	0.0000	0.0000	0.0140	0.0015	0.0000	0.0000	0.0014	0.0032	0.0017	0.0000	0.0000	0.0000	0.0000	0.0000	0.0021	0.0000
OTU_1351	G_Glomus	0.0000	0.0000	0.0000	0.0000	0.0012	0.0000	0.0000	0.0000	0.0000	0.0000	0.0000	0.0000	0.0000	0.0017	0.0000	0.0000	0.0000	0.0000	0.0000	0.0000	0.0000	0.0000	0.0000	0.0000	0.0000	0.0000	0.0000	0.0000	0.0000	0.0000	0.0021	0.0000
OTU_1352	D_Fungi	0.0000	0.0000	0.0000	0.0000	0.0000	0.0000	0.0000	0.0000	0.0000	0.0000	0.0000	0.0015	0.0000	0.0000	0.0000	0.0000	0.0000	0.0000	0.0000	0.0000	0.0000	0.0000	0.0000	0.0000	0.0000	0.0000	0.0000	0.0000	0.0000	0.0000	0.0021	0.0000
OTU_1353	D_Fungi	0.0000	0.0000	0.0000	0.0000	0.0000	0.0000	0.0000	0.0000	0.0000	0.0000	0.0000	0.0000	0.0000	0.0000	0.0000	0.0000	0.0000	0.0000	0.0000	0.0000	0.0000	0.0000	0.0000	0.0000	0.0000	0.0000	0.0000	0.0000	0.0000	0.0000	0.0042	0.0000
OTU_1354	D_Fungi	0.0000	0.0000	0.0000	0.0000	0.0000	0.0000	0.0000	0.0000	0.0000	0.0000	0.0000	0.0000	0.0000	0.0000	0.0000	0.0000	0.0000	0.0000	0.0000	0.0000	0.0000	0.0000	0.0000	0.0000	0.0050	0.0033	0.0011	0.0013	0.0000	0.0033	0.0042	0.0000
OTU_1355	D_Fungi	0.0000	0.0017	0.0000	0.0000	0.0012	0.0000	0.0000	0.0000	0.0000	0.0013	0.0000	0.0000	0.0020	0.0000	0.0020	0.0013	0.0021	0.0042	0.0014	0.0015	0.0015	0.0000	0.0000	0.0000	0.0017	0.0017	0.0011	0.0026	0.0000	0.0033	0.0011	0.0000
OTU_1356	O_Agaricales	0.0014	0.0000	0.0000	0.0000	0.0000	0.0000	0.0000	0.0000	0.0000	0.0000	0.0000	0.0000	0.0000	0.0000	0.0000	0.0000	0.0000	0.0000	0.0000	0.0000	0.0000	0.0000	0.0000	0.0000	0.0000	0.0000	0.0000	0.0039	0.0000	0.0000	0.0000	0.0000
OTU_1357	G_Knufia	0.0000	0.0000	0.0010	0.0000	0.0012	0.0018	0.0000	0.0014	0.0000	0.0000	0.0000	0.0000	0.0000	0.0000	0.0000	0.0000	0.0000	0.0000	0.0000	0.0000	0.0015	0.0000	0.0000	0.0000	0.0000	0.0000	0.0000	0.0026	0.0000	0.0000	0.0000	0.0000
OTU_1358	D_Fungi	0.0000	0.0000	0.0000	0.0000	0.0000	0.0000	0.0000	0.0000	0.0000	0.0013	0.0000	0.0015	0.0000	0.0000	0.0000	0.0013	0.0000	0.0000	0.0000	0.0000	0.0000	0.0000	0.0000	0.0000	0.0000	0.0000	0.0000	0.0026	0.0000	0.0000	0.0000	0.0000
OTU_1359	O_Pleosporales	0.0000	0.0000	0.0000	0.0000	0.0000	0.0000	0.0000	0.0000	0.0000	0.0000	0.0000	0.0000	0.0000	0.0000	0.0000	0.0000	0.0000	0.0000	0.0000	0.0000	0.0000	0.0000	0.0000	0.0000	0.0000	0.0000	0.0000	0.0065	0.0000	0.0000	0.0000	0.0000
OTU_1360	G_Bulgaria	0.0000	0.0000	0.0000	0.0000	0.0000	0.0000	0.0000	0.0000	0.0000	0.0000	0.0000	0.0000	0.0000	0.0000	0.0000	0.0000	0.0000	0.0000	0.0000	0.0000	0.0000	0.0000	0.0000	0.0000	0.0000	0.0017	0.0000	0.0000	0.0000	0.0000	0.0032	0.0000
OTU_1361	D_Fungi	0.0000	0.0000	0.0000	0.0000	0.0000	0.0000	0.0000	0.0000	0.0000	0.0000	0.0000	0.0000	0.0000	0.0000	0.0000	0.0000	0.0000	0.0000	0.0000	0.0000	0.0000	0.0000	0.0000	0.0011	0.0000	0.0000	0.0000	0.0000	0.0000	0.0000	0.0095	0.0019
OTU_1362	G_Cyathus	0.0000	0.0000	0.0000	0.0000	0.0000	0.0000	0.0000	0.0000	0.0000	0.0000	0.0000	0.0000	0.0000	0.0000	0.0000	0.0000	0.0000	0.0000	0.0000	0.0000	0.0000	0.0000	0.0000	0.0000	0.0000	0.0000	0.0000	0.0000	0.0000	0.0000	0.0063	0.0000
OTU_1363	G_Gibellulopsis	0.2110	0.0000	0.1736	0.0000	0.1080	0.0000	0.0000	0.0000	0.2658	0.1499	0.1288	0.1986	0.0020	0.0000	0.0020	0.3957	0.0021	0.0000	0.0000	0.0031	0.0000	0.0010	0.0014	0.0000	0.0017	0.0017	0.4008	0.3186	0.0025	0.0017	0.3230	0.0019
OTU_1364	F_Coniochaetaceae	0.0000	0.0000	0.0000	0.0000	0.0000	0.0000	0.0000	0.0000	0.0000	0.0000	0.0000	0.0000	0.0000	0.0000	0.0000	0.0000	0.0000	0.0000	0.0000	0.0000	0.0000	0.0000	0.0000	0.0000	0.0000	0.0000	0.0000	0.0000	0.0000	0.0000	0.0074	0.0000
OTU_1365	D_Fungi	0.0000	0.0000	0.0000	0.0000	0.0000	0.0000	0.0000	0.0000	0.0000	0.0000	0.0000	0.0000	0.0020	0.0000	0.0000	0.0000	0.0000	0.0000	0.0000	0.0000	0.0000	0.0000	0.0000	0.0000	0.0000	0.0000	0.0011	0.0000	0.0000	0.0000	0.0053	0.0000
OTU_1366	C_Microbotryomycetes	0.0000	0.0000	0.0000	0.0000	0.0000	0.0000	0.0000	0.0014	0.0000	0.0000	0.0000	0.0000	0.0020	0.0000	0.0000	0.0000	0.0041	0.0021	0.0056	0.0015	0.0000	0.0000	0.0000	0.0000	0.0000	0.0017	0.0000	0.0039	0.0000	0.0033	0.0042	0.0019
OTU_1367	P_Ascomycota	0.0000	0.0000	0.0000	0.0000	0.0000	0.0000	0.0000	0.0000	0.0000	0.0000	0.0000	0.0000	0.0000	0.0000	0.0000	0.0000	0.0000	0.0000	0.0000	0.0000	0.0000	0.0000	0.0000	0.0000	0.0000	0.0000	0.0000	0.0000	0.0000	0.0000	0.0042	0.0000
OTU_1368	P_Ascomycota	0.0000	0.0000	0.0000	0.0000	0.0000	0.0000	0.0000	0.0000	0.0000	0.0000	0.0000	0.0000	0.0000	0.0000	0.0000	0.0000	0.0000	0.0000	0.0000	0.0000	0.0000	0.0000	0.0014	0.0000	0.0000	0.0000	0.0000	0.0000	0.0000	0.0000	0.0021	0.0000
OTU_1369	D_Fungi	0.0000	0.0000	0.0000	0.0000	0.0000	0.0000	0.0000	0.0000	0.0000	0.0013	0.0000	0.0000	0.0000	0.0017	0.0000	0.0000	0.0021	0.0010	0.0000	0.0000	0.0000	0.0000	0.0000	0.0000	0.0017	0.0000	0.0000	0.0000	0.0000	0.0000	0.0021	0.0000
OTU_1370	F_Pezizaceae	0.0000	0.0000	0.0000	0.0000	0.0000	0.0000	0.0000	0.0000	0.0000	0.0000	0.0000	0.0000	0.0000	0.0000	0.0000	0.0000	0.0041	0.0000	0.0000	0.0000	0.0000	0.0000	0.0000	0.0011	0.0000	0.0000	0.0000	0.0000	0.0000	0.0000	0.0000	0.0000
OTU_1371	G_Agrocybe	0.0000	0.0000	0.0000	0.0000	0.0000	0.0000	0.0000	0.0000	0.0000	0.0000	0.0000	0.0000	0.0000	0.0000	0.0000	0.0000	0.0000	0.0000	0.0126	0.0000	0.0000	0.0000	0.0000	0.0000	0.0000	0.0000	0.0000	0.0000	0.0000	0.0000	0.0000	0.0000
OTU_1372	C_Agaricostilbomycetes	0.0000	0.0000	0.0000	0.0000	0.0000	0.0000	0.0000	0.0000	0.0000	0.0000	0.0000	0.0000	0.0000	0.0000	0.0000	0.0000	0.0000	0.0000	0.0056	0.0000	0.0000	0.0000	0.0000	0.0000	0.0000	0.0000	0.0000	0.0000	0.0000	0.0000	0.0000	0.0000
OTU_1373	D_Fungi	0.0000	0.0000	0.0000	0.0000	0.0000	0.0000	0.0000	0.0000	0.0000	0.0000	0.0000	0.0000	0.0000	0.0000	0.0000	0.0000	0.0041	0.0000	0.0000	0.0000	0.0000	0.0000	0.0000	0.0000	0.0000	0.0000	0.0000	0.0000	0.0012	0.0017	0.0000	0.0000
OTU_1374	G_Sorocybe	0.0000	0.0000	0.0000	0.0000	0.0000	0.0000	0.0000	0.0000	0.0000	0.0000	0.0000	0.0000	0.0000	0.0000	0.0000	0.0000	0.0000	0.0021	0.0000	0.0000	0.0000	0.0000	0.0000	0.0000	0.0000	0.0000	0.0011	0.0000	0.0000	0.0000	0.0000	0.0000
OTU_1375	D_Fungi	0.0000	0.0000	0.0000	0.0000	0.0000	0.0000	0.0000	0.0000	0.0000	0.0000	0.0000	0.0000	0.0000	0.0000	0.0000	0.0000	0.0041	0.0010	0.0000	0.0000	0.0015	0.0010	0.0000	0.0000	0.0000	0.0000	0.0011	0.0000	0.0000	0.0017	0.0000	0.0000
OTU_1376	C_Agaricomycetes	0.0014	0.0000	0.0000	0.0000	0.0000	0.0018	0.0029	0.0000	0.0000	0.0000	0.0000	0.0000	0.0000	0.0000	0.0000	0.0000	0.0000	0.0021	0.0000	0.0000	0.0000	0.0000	0.0000	0.0000	0.0000	0.0000	0.0000	0.0000	0.0000	0.0000	0.0000	0.0019
OTU_1377	G_Conocybe	0.0000	0.0000	0.0000	0.0000	0.0000	0.0000	0.0000	0.0000	0.0000	0.0013	0.0018	0.0000	0.0000	0.0000	0.0000	0.0039	0.0021	0.0000	0.0140	0.0000	0.0000	0.0000	0.0000	0.0011	0.0017	0.0000	0.0021	0.0953	0.0086	0.0033	0.0106	0.0171
OTU_1378	D_Fungi	0.0000	0.0000	0.0000	0.0000	0.0000	0.0000	0.0000	0.0000	0.0000	0.0000	0.0000	0.0000	0.0000	0.0000	0.0000	0.0000	0.0000	0.0000	0.0028	0.0000	0.0000	0.0000	0.0000	0.0000	0.0000	0.0000	0.0000	0.0000	0.0000	0.0000	0.0000	0.0000
OTU_1379	F_Phaeosphaeriaceae	0.0000	0.0000	0.0000	0.0000	0.0000	0.0000	0.0000	0.0000	0.0000	0.0000	0.0000	0.0000	0.0000	0.0000	0.0000	0.0000	0.0000	0.0000	0.0070	0.0000	0.0000	0.0000	0.0000	0.0000	0.0000	0.0000	0.0000	0.0000	0.0000	0.0000	0.0000	0.0000
OTU_1380	D_Fungi	0.0000	0.0017	0.0000	0.0000	0.0000	0.0000	0.0000	0.0000	0.0000	0.0000	0.0000	0.0000	0.0000	0.0000	0.0000	0.0000	0.0000	0.0000	0.0028	0.0015	0.0000	0.0000	0.0000	0.0000	0.0000	0.0000	0.0000	0.0000	0.0000	0.0000	0.0000	0.0000
OTU_1381	D_Fungi	0.0000	0.0000	0.0000	0.0000	0.0000	0.0000	0.0000	0.0000	0.0000	0.0000	0.0000	0.0000	0.0000	0.0000	0.0000	0.0000	0.0000	0.0000	0.0014	0.0046	0.0000	0.0000	0.0014	0.0043	0.0000	0.0000	0.0000	0.0000	0.0000	0.0000	0.0000	0.0000
OTU_1382	D_Fungi	0.0000	0.0000	0.0000	0.0000	0.0000	0.0000	0.0000	0.0000	0.0000	0.0000	0.0000	0.0000	0.0000	0.0000	0.0000	0.0000	0.0000	0.0000	0.0056	0.0046	0.0000	0.0000	0.0000	0.0011	0.0000	0.0000	0.0000	0.0000	0.0000	0.0000	0.0000	0.0000
OTU_1383	G_Cladophialophora	0.0000	0.0000	0.0000	0.0000	0.0000	0.0000	0.0000	0.0000	0.0000	0.0000	0.0000	0.0000	0.0000	0.0000	0.0000	0.0000	0.0000	0.0000	0.0000	0.0031	0.0000	0.0000	0.0027	0.0000	0.0000	0.0000	0.0000	0.0000	0.0000	0.0000	0.0000	0.0000
OTU_1384	D_Fungi	0.0000	0.0000	0.0000	0.0000	0.0000	0.0000	0.0000	0.0000	0.0000	0.0013	0.0000	0.0000	0.0000	0.0000	0.0000	0.0026	0.0000	0.0000	0.0028	0.0015	0.0000	0.0000	0.0000	0.0000	0.0000	0.0000	0.0000	0.0000	0.0000	0.0000	0.0000	0.0000
OTU_1385	D_Fungi	0.0000	0.0000	0.0000	0.0000	0.0000	0.0000	0.0000	0.0000	0.0000	0.0000	0.0000	0.0000	0.0000	0.0000	0.0000	0.0000	0.0000	0.0000	0.0028	0.0000	0.0000	0.0000	0.0000	0.0000	0.0000	0.0000	0.0000	0.0000	0.0000	0.0000	0.0000	0.0000
OTU_1386	G_Truncatella	0.0000	0.0000	0.0000	0.0019	0.0000	0.0000	0.0000	0.0000	0.0000	0.0000	0.0000	0.0000	0.0000	0.0000	0.0000	0.0000	0.0000	0.0000	0.0028	0.0000	0.0000	0.0000	0.0000	0.0011	0.0000	0.0000	0.0000	0.0039	0.0012	0.0000	0.0000	0.0000
OTU_1387	P_Ascomycota	0.0000	0.0000	0.0000	0.0000	0.0000	0.0000	0.0000	0.0000	0.0000	0.0000	0.0000	0.0000	0.0000	0.0000	0.0000	0.0000	0.0000	0.0000	0.0028	0.0000	0.0000	0.0000	0.0000	0.0000	0.0000	0.0000	0.0000	0.0000	0.0000	0.0000	0.0000	0.0000
OTU_1388	G_Arthrobotrys	0.0000	0.0000	0.0000	0.0000	0.0000	0.0000	0.0000	0.0014	0.0000	0.0000	0.0000	0.0000	0.0000	0.0000	0.0000	0.0000	0.0000	0.0000	0.0028	0.0000	0.0000	0.0000	0.0000	0.0011	0.0000	0.0000	0.0000	0.0000	0.0000	0.0000	0.0000	0.0000
OTU_1389	D_Fungi	0.0000	0.0000	0.0000	0.0000	0.0000	0.0000	0.0014	0.0000	0.0000	0.0000	0.0000	0.0000	0.0000	0.0000	0.0000	0.0000	0.0000	0.0000	0.0028	0.0015	0.0000	0.0000	0.0014	0.0000	0.0000	0.0000	0.0000	0.0000	0.0000	0.0000	0.0000	0.0019
OTU_1390	D_Fungi	0.0000	0.0000	0.0000	0.0019	0.0000	0.0000	0.0014	0.0000	0.0000	0.0000	0.0018	0.0000	0.0000	0.0000	0.0000	0.0000	0.0000	0.0000	0.0000	0.0046	0.0000	0.0000	0.0000	0.0000	0.0000	0.0000	0.0011	0.0000	0.0000	0.0000	0.0000	0.0000
OTU_1391	G_Calyptella	0.0000	0.0000	0.0000	0.0000	0.0000	0.0000	0.0000	0.0000	0.0000	0.0000	0.0000	0.0000	0.0000	0.0000	0.0000	0.0000	0.0000	0.0073	0.0000	0.0015	0.0000	0.0000	0.0000	0.0000	0.0000	0.0000	0.0000	0.0000	0.0000	0.0000	0.0011	0.0000
OTU_1392	D_Fungi	0.0000	0.0000	0.0000	0.0000	0.0000	0.0000	0.0000	0.0000	0.0000	0.0000	0.0000	0.0000	0.0000	0.0000	0.0000	0.0000	0.0000	0.0000	0.0000	0.0077	0.0000	0.0000	0.0000	0.0011	0.0000	0.0000	0.0000	0.0000	0.0000	0.0000	0.0000	0.0000
OTU_1393	P_Basidiomycota	0.0000	0.0000	0.0000	0.0000	0.0000	0.0000	0.0000	0.0000	0.0000	0.0000	0.0000	0.0000	0.0000	0.0000	0.0000	0.0000	0.0000	0.0021	0.0028	0.0062	0.0000	0.0000	0.0000	0.0011	0.0017	0.0000	0.0000	0.0000	0.0000	0.0000	0.0000	0.0000
OTU_1394	G_Trichosporon	0.0014	0.0000	0.0000	0.0000	0.0000	0.0000	0.0000	0.0000	0.0000	0.0000	0.0000	0.0000	0.0000	0.0000	0.0000	0.0000	0.0000	0.0000	0.0000	0.0031	0.0000	0.0000	0.0000	0.0000	0.0000	0.0000	0.0000	0.0000	0.0000	0.0000	0.0000	0.0000
OTU_1395	D_Fungi	0.0000	0.0000	0.0000	0.0000	0.0000	0.0000	0.0000	0.0000	0.0000	0.0000	0.0000	0.0000	0.0000	0.0000	0.0000	0.0000	0.0000	0.0000	0.0014	0.0062	0.0000	0.0000	0.0014	0.0000	0.0000	0.0000	0.0000	0.0000	0.0000	0.0000	0.0000	0.0000
OTU_1396	D_Fungi	0.0000	0.0000	0.0000	0.0000	0.0000	0.0000	0.0000	0.0000	0.0000	0.0000	0.0000	0.0000	0.0000	0.0000	0.0000	0.0000	0.0000	0.0010	0.0000	0.0031	0.0000	0.0000	0.0027	0.0021	0.0000	0.0000	0.0000	0.0000	0.0012	0.0000	0.0011	0.0000
OTU_1397	D_Fungi	0.0000	0.0000	0.0000	0.0000	0.0000	0.0000	0.0000	0.0000	0.0000	0.0000	0.0000	0.0000	0.0000	0.0000	0.0000	0.0013	0.0000	0.0000	0.0014	0.0046	0.0000	0.0000	0.0000	0.0011	0.0000	0.0000	0.0000	0.0000	0.0000	0.0017	0.0000	0.0000
OTU_1398	P_Ascomycota	0.0000	0.0000	0.0000	0.0000	0.0000	0.0000	0.0000	0.0000	0.0000	0.0000	0.0000	0.0000	0.0000	0.0000	0.0000	0.0000	0.0000	0.0000	0.0000	0.0046	0.0000	0.0000	0.0000	0.0000	0.0000	0.0000	0.0000	0.0000	0.0000	0.0000	0.0000	0.0000
